# Supplementary material for: Hybrid Antibiotics Targeting the Bacterial Ribosome
Source: ACS Cent Sci. 2025 Sep 17;11(11):2133–42. doi: 10.1021/acscentsci.5c01046 (PMC12670282; doi:10.1021/acscentsci.5c01046)
Supplement: Supplementary file 2 [file oc5c01046_si_002.xlsx]

## Sheet: Sheet1
Table 1	SLC15 – 9EBD (Compound 11)		SLC09 - 8E44 (Compound 9)			SLC12 – 8E45 (Compound 17)	SLC12 – 8E45 (Compound 17)		SLC26 – 8E47 (Compound 13)	SLC26 – 8E47 (Compound 13)	SLC30 – 8E48	? – 8E48 (Compound 30)	SLC31 – 8E49	? – 8E49 (Compound 31)	SLC21 – 8E46 (Compound 7)	SLC21 – 8E46 (Compound 7)
Model	70S		50S			50S	50S		50S	50S	50S	50S	50S	50S	50S	50S
Composition (#)
Chains	61		11	11		11	11		11	11	11	11	11	11	11	11
Atoms	261046 (Hydrogens: 110998)		116105 (Hydrogens: 42132)	116105 (Hydrogens: 42132)		116067 (Hydrogens: 42149)	116067 (Hydrogens: 42149)		116239 (Hydrogens: 42208)	116239 (Hydrogens: 42208)	116211 (Hydrogens: 42170)	116211 (Hydrogens: 42170)	116134 (Hydrogens: 42148)	116134 (Hydrogens: 42148)	116156 (Hydrogens: 42211)	116156 (Hydrogens: 42211)
Residues	Protein: 5656 Nucleotide: 4556		Protein: 1179 Nucleotide: 3016	Protein: 1179 Nucleotide: 3016		Protein: 1179 Nucleotide: 3015	Protein: 1179 Nucleotide: 3015		Protein: 1179 Nucleotide: 3016	Protein: 1179 Nucleotide: 3016	Protein: 1179 Nucleotide: 3016	Protein: 1179 Nucleotide: 3016	Protein: 1179 Nucleotide: 3016	Protein: 1179 Nucleotide: 3016	Protein: 1179 Nucleotide: 3015	Protein: 1179 Nucleotide: 3015
Water	7634		0	0		0	0		0	0	0	0	0	0	0	0
Ligands	LIG: 1		UI9: 1	UI9: 1		UI6: 1	UI6: 1		UH6: 1	UH6: 1	UIF: 1	UIF: 1	UH0: 1	UH0: 1	UHP: 1	UHP: 1
	ZN: 2
	MG: 206
Bonds (RMSD)
Length (Å) (# > 4sigma)	0.006 (18)		0.005 (85)	0.005 (85)		0.012 (132)	0.012 (132)		0.005 (86)	0.005 (86)	0.005 (86)	0.005 (86)	0.005 (87)	0.005 (87)	0.005 (94)	0.005 (94)
Angles (°) (# > 4sigma)	0.677 (12)		0.481 (31)	0.481 (31)		0.490 (32)	0.490 (32)		0.479 (26)	0.479 (26)	0.589 (38)	0.589 (38)	0.476 (17)	0.476 (17)	0.471 (13)	0.471 (13)
MolProbity score	1.97		1.32	1.32		1.19	1.19		1.08	1.08	1.16	1.16	1.17	1.17	1.23	1.23
Clash score	4.46		2.2	2.2		1.35	1.35		1.09	1.09	1.21	1.21	1.31	1.31	1.39	1.39
Ramachandran plot (%)
Outliers	0.07		0	0		0.17	0.17		0	0	0	0	0	0	0.09	0.09
Allowed	4.04		4.64	4.64		4.47	4.47		3.87	3.87	4.64	4.64	4.56	4.56	5.07	5.07
Favored	95.89		95.36	95.36		95.36	95.36		96.13	96.13	95.36	95.36	95.44	95.44	94.84	94.84
Rama-Z (Ramachandran plot Z-score, RMSD)
whole (N = 5554)	-0.20 (0.11)		0.86 (0.26)	0.86 (0.26)		0.33 (0.25)	0.33 (0.25)		0.60 (0.25)	0.60 (0.25)	0.36 (0.25)	0.36 (0.25)	0.91 (0.25)	0.91 (0.25)	-0.35 (0.25)	-0.35 (0.25)
helix (N = 1856)	0.97 (0.12)		1.81 (0.36)	1.81 (0.36)		1.63 (0.36)	1.63 (0.36)		1.71 (0.36)	1.71 (0.36)	1.43 (0.36)	1.43 (0.36)	1.84 (0.34)	1.84 (0.34)	0.69 (0.35)	0.69 (0.35)
sheet (N = 1113)	-0.42 (0.15)		1.26 (0.41)	1.26 (0.41)		1.09 (0.41)	1.09 (0.41)		1.15 (0.37)	1.15 (0.37)	0.93 (0.39)	0.93 (0.39)	1.12 (0.40)	1.12 (0.40)	0.59 (0.40)	0.59 (0.40)
loop (N = 2585)	-0.74 (0.12)		0.01 (0.24)	0.01 (0.24)		-0.49 (0.23)	-0.49 (0.23)		-0.27 (0.24)	-0.27 (0.24)	-0.31 (0.23)	-0.31 (0.23)	0.09 (0.24)	0.09 (0.24)	-0.77 (0.22)	-0.77 (0.22)
Rotamer outliers (%)	4.02		0.11	0.11		0.74	0.74		0.96	0.96	0.53	0.53	0.85	0.85	0.53	0.53
Cbeta outliers (%)	0.02		NA	NA		NA	NA		NA	NA	NA	NA	NA	NA	NA	NA
Peptide plane (%)
Cis proline/general	0.0/0.0		0.0/0.0	0.0/0.0		0.0/0.0	0.0/0.0		0.0/0.0	0.0/0.0	0.0/0.0	0.0/0.0	0.0/0.0	0.0/0.0	0.0/0.0	0.0/0.0
Twisted proline/general	0.0/0.0		0.0/0.0	0.0/0.0		2.4/0.0	2.4/0.0		0.0/0.0	0.0/0.0	0.0/0.0	0.0/0.0	0.0/0.0	0.0/0.0	4.8/0.0	4.8/0.0
CaBLAM outliers (%)	2		2.88	2.88		3.92	3.92		3.14	3.14	3.4	3.4	3.05	3.05	3.4	3.4
ADP (B-factors)
Iso/Aniso (#)	150048/0		73973/0	73973/0		73918/0	73918/0		74031/0	74031/0	74041/0	74041/0	73986/0	73986/0	73945/0	73945/0
min/max/mean
Protein	0.00/360.50/23.81		41.56/115.51/67.71	41.56/115.51/67.71		51.78/100.21/71.45	51.78/100.21/71.45		42.49/97.44/64.53	42.49/97.44/64.53	54.38/108.74/75.79	54.38/108.74/75.79	49.16/90.24/65.51	49.16/90.24/65.51	50.83/98.17/70.12	50.83/98.17/70.12
Nucleotide	0.00/153.86/35.90		40.53/253.92/83.11	40.53/253.92/83.11		49.47/309.02/86.86	49.47/309.02/86.86		40.30/306.77/82.95	40.30/306.77/82.95	51.79/310.68/91.86	51.79/310.68/91.86	47.78/261.93/79.37	47.78/261.93/79.37	48.54/289.17/85.26	48.54/289.17/85.26
Ligand	0.00/72.49/26.28		56.79/56.79/56.79	56.79/56.79/56.79		60.36/60.36/60.36	60.36/60.36/60.36		50.14/50.14/50.14	50.14/50.14/50.14	64.22/64.22/64.22	64.22/64.22/64.22	59.56/59.56/59.56	59.56/59.56/59.56	57.50/57.50/57.50	57.50/57.50/57.50
Water	0.00/89.91/21.98		---	---		---	---		---	---	---	---	---	---	---	---
Occupancy
Mean	1		1	1		1	1		1	1	1	1	1	1	1	1
occ = 1 (%)	99.93		99.68	99.68		99.85	99.85		99.62	99.62	99.5	99.5	99.67	99.67	99.72	99.72
0 < occ < 1 (%)	0.07		0.32	0.32		0.11	0.11		0.34	0.34	0.5	0.5	0.33	0.33	0.27	0.27
occ > 1 (%)	0		0	0		0	0		0	0	0	0	0	0	0	0
Data
Lengths (Å)	271.61, 231.82, 249.99		229.66, 222.22, 190.83			232.05, 223.65, 191.10	232.05, 223.65, 191.10		232.75, 224.77, 193.52	232.75, 224.77, 193.52	232.09, 224.77, 193.52	232.09, 224.77, 193.52	230.48, 223.05, 190.83	230.48, 223.05, 190.83	232.05, 224.17, 191.10	232.05, 224.17, 191.10
Angles (°)	90.00, 90.00, 90.00		90.00, 90.00, 90.00			90.00, 90.00, 90.00	90.00, 90.00, 90.00		90.00, 90.00, 90.00	90.00, 90.00, 90.00	90.00, 90.00, 90.00	90.00, 90.00, 90.00	90.00, 90.00, 90.00	90.00, 90.00, 90.00	90.00, 90.00, 90.00	90.00, 90.00, 90.00
Supplied Resolution (Å)	2.4		2.5			2.3	2.3		2.3	2.3	2.3	2.3	2.1	2.1	2.3	2.3
Resolution Estimates (Å)	Masked	Unmasked	Masked	Unmasked	Unmasked	Masked	Unmasked		Masked	Unmasked	Masked	Unmasked	Masked	Unmasked	Masked	Unmasked
d 99 (full/half1/half2)	2.6/---/---	2.5/---/---	3.1/---/---	3.0/---/---	3.0/---/---	2.9/---/---	2.8/---/---		3.0/---/---	2.9/---/---	3.0/---/---	2.9/---/---	2.8/---/---	2.7/---/---	2.9/---/---	2.8/---/---
d model	2.6	2.7	2.9	2.9	2.9	2.8	2.7		2.8	2.7	2.8	2.8	2.6	2.5	2.8	2.8
d FSC model (0/0.143/0.5)	2.4/2.4/2.9	2.4/2.5/3.1	2.3/2.5/2.7	2.4/2.5/2.9	2.4/2.5/2.9	2.0/2.2/2.5	2.1/2.3/2.8		2.2/2.3/2.4	2.2/2.3/2.6	2.2/2.2/2.5	2.2/2.3/2.7	1.8/1.9/2.2	1.8/2.0/2.5	2.0/2.2/2.6	2.1/2.3/2.8
Map min/max/mean	"-3.72 / 5.91 / 0.01"		"-11.90/31.45/0.12"	-11.90/31.45/0.12		"-6.64/19.59/0.07"	-6.64/19.59/0.07		"-8.15/24.59/0.10"	-8.15/24.59/0.10	"-8.03/24.95/0.11"	-8.03/24.95/0.11	"-11.27/35.53/0.10"	-11.27/35.53/0.10	"-6.47/17.83/0.07"	-6.47/17.83/0.07
Model vs. Data
CC (mask)	0.64		0.91	0.91		0.9			0.91	0.91	0.84	0.84	0.91	0.91	0.9	0.9
CC (box)	0.58		0.73	0.73		0.71	0.71		0.74	0.74	0.69	0.69	0.7	0.7	0.7	0.7
CC (peaks)	0.52		0.66	0.66		0.65	0.65		0.7	0.7	0.61	0.61	0.64	0.64	0.64	0.64
CC (volume)	0.62		0.9	0.9		0.9	0.9		0.9	0.9	0.83	0.83	0.9	0.9	0.9	0.9
Mean CC for ligands	0.55		0.69	0.69		0.48	0.48		0.56	0.56	0.72	0.72	0.72	0.72	0.66	0.66
