# Supplementary material for: Hybrid Antibiotics Targeting the Bacterial Ribosome
Source: ACS Cent Sci. 2025 Sep 17;11(11):2133–42. doi: 10.1021/acscentsci.5c01046 (PMC12670282; doi:10.1021/acscentsci.5c01046)
Supplement: Supplementary file 3 [file oc5c01046_si_003.zip]

Archive with 1,990 entries (1,779 files):
- RawData/
- RawData/Comp1-DeMe-AZI/
- RawData/Comp1-DeMe-AZI/SLC-11_C_pub-240422/
- RawData/Comp1-DeMe-AZI/SLC-11_C_pub-240422/1/
- RawData/Comp1-DeMe-AZI/SLC-11_C_pub-240422/1/._acqu
- RawData/Comp1-DeMe-AZI/SLC-11_C_pub-240422/1/._acqus
- RawData/Comp1-DeMe-AZI/SLC-11_C_pub-240422/1/._audita.txt
- RawData/Comp1-DeMe-AZI/SLC-11_C_pub-240422/1/._cpdprg2
- RawData/Comp1-DeMe-AZI/SLC-11_C_pub-240422/1/._fid
- RawData/Comp1-DeMe-AZI/SLC-11_C_pub-240422/1/._format.temp
- RawData/Comp1-DeMe-AZI/SLC-11_C_pub-240422/1/._fq1list
- RawData/Comp1-DeMe-AZI/SLC-11_C_pub-240422/1/._precom.output
- RawData/Comp1-DeMe-AZI/SLC-11_C_pub-240422/1/._pulseprogram
- RawData/Comp1-DeMe-AZI/SLC-11_C_pub-240422/1/._scon2
- RawData/Comp1-DeMe-AZI/SLC-11_C_pub-240422/1/._shimvalues
- RawData/Comp1-DeMe-AZI/SLC-11_C_pub-240422/1/._specpar
- RawData/Comp1-DeMe-AZI/SLC-11_C_pub-240422/1/._stanprogram5696
- RawData/Comp1-DeMe-AZI/SLC-11_C_pub-240422/1/._uxnmr.info
- RawData/Comp1-DeMe-AZI/SLC-11_C_pub-240422/1/._uxnmr.par
- RawData/Comp1-DeMe-AZI/SLC-11_C_pub-240422/1/._vtc_pid_settings
- RawData/Comp1-DeMe-AZI/SLC-11_C_pub-240422/1/acqu
- RawData/Comp1-DeMe-AZI/SLC-11_C_pub-240422/1/acqus
- RawData/Comp1-DeMe-AZI/SLC-11_C_pub-240422/1/audita.txt
- RawData/Comp1-DeMe-AZI/SLC-11_C_pub-240422/1/cpdprg2
- RawData/Comp1-DeMe-AZI/SLC-11_C_pub-240422/1/fid
- RawData/Comp1-DeMe-AZI/SLC-11_C_pub-240422/1/format.temp
- RawData/Comp1-DeMe-AZI/SLC-11_C_pub-240422/1/fq1list
- RawData/Comp1-DeMe-AZI/SLC-11_C_pub-240422/1/pdata/
- RawData/Comp1-DeMe-AZI/SLC-11_C_pub-240422/1/pdata/1/
- RawData/Comp1-DeMe-AZI/SLC-11_C_pub-240422/1/pdata/1/._1i
- RawData/Comp1-DeMe-AZI/SLC-11_C_pub-240422/1/pdata/1/._1r
- RawData/Comp1-DeMe-AZI/SLC-11_C_pub-240422/1/pdata/1/._auditp.txt
- RawData/Comp1-DeMe-AZI/SLC-11_C_pub-240422/1/pdata/1/._intrng
- RawData/Comp1-DeMe-AZI/SLC-11_C_pub-240422/1/pdata/1/._outd
- RawData/Comp1-DeMe-AZI/SLC-11_C_pub-240422/1/pdata/1/._peaklist.xml
- RawData/Comp1-DeMe-AZI/SLC-11_C_pub-240422/1/pdata/1/._peakrng
- RawData/Comp1-DeMe-AZI/SLC-11_C_pub-240422/1/pdata/1/._peaks
- RawData/Comp1-DeMe-AZI/SLC-11_C_pub-240422/1/pdata/1/._proc
- RawData/Comp1-DeMe-AZI/SLC-11_C_pub-240422/1/pdata/1/._procs
- RawData/Comp1-DeMe-AZI/SLC-11_C_pub-240422/1/pdata/1/._thumb.png
- RawData/Comp1-DeMe-AZI/SLC-11_C_pub-240422/1/pdata/1/._title
- RawData/Comp1-DeMe-AZI/SLC-11_C_pub-240422/1/pdata/1/1i
- RawData/Comp1-DeMe-AZI/SLC-11_C_pub-240422/1/pdata/1/1r
- RawData/Comp1-DeMe-AZI/SLC-11_C_pub-240422/1/pdata/1/auditp.txt
- RawData/Comp1-DeMe-AZI/SLC-11_C_pub-240422/1/pdata/1/intrng
- RawData/Comp1-DeMe-AZI/SLC-11_C_pub-240422/1/pdata/1/outd
- RawData/Comp1-DeMe-AZI/SLC-11_C_pub-240422/1/pdata/1/peaklist.xml
- RawData/Comp1-DeMe-AZI/SLC-11_C_pub-240422/1/pdata/1/peakrng
- RawData/Comp1-DeMe-AZI/SLC-11_C_pub-240422/1/pdata/1/peaks
- RawData/Comp1-DeMe-AZI/SLC-11_C_pub-240422/1/pdata/1/proc
- RawData/Comp1-DeMe-AZI/SLC-11_C_pub-240422/1/pdata/1/procs
- RawData/Comp1-DeMe-AZI/SLC-11_C_pub-240422/1/pdata/1/thumb.png
- RawData/Comp1-DeMe-AZI/SLC-11_C_pub-240422/1/pdata/1/title
- RawData/Comp1-DeMe-AZI/SLC-11_C_pub-240422/1/precom.output
- RawData/Comp1-DeMe-AZI/SLC-11_C_pub-240422/1/pulseprogram
- RawData/Comp1-DeMe-AZI/SLC-11_C_pub-240422/1/scon2
- RawData/Comp1-DeMe-AZI/SLC-11_C_pub-240422/1/shimvalues
- RawData/Comp1-DeMe-AZI/SLC-11_C_pub-240422/1/specpar
- RawData/Comp1-DeMe-AZI/SLC-11_C_pub-240422/1/stanprogram5696
- RawData/Comp1-DeMe-AZI/SLC-11_C_pub-240422/1/uxnmr.info
- RawData/Comp1-DeMe-AZI/SLC-11_C_pub-240422/1/uxnmr.par
- RawData/Comp1-DeMe-AZI/SLC-11_C_pub-240422/1/vtc_pid_settings
- RawData/Comp1-DeMe-AZI/SLC-11_pub-240422/
- RawData/Comp1-DeMe-AZI/SLC-11_pub-240422/1/
- RawData/Comp1-DeMe-AZI/SLC-11_pub-240422/1/._acqu
- RawData/Comp1-DeMe-AZI/SLC-11_pub-240422/1/._acqus
- RawData/Comp1-DeMe-AZI/SLC-11_pub-240422/1/._audita.txt
- RawData/Comp1-DeMe-AZI/SLC-11_pub-240422/1/._fid
- RawData/Comp1-DeMe-AZI/SLC-11_pub-240422/1/._format.temp
- RawData/Comp1-DeMe-AZI/SLC-11_pub-240422/1/._overflow_log_dru1.txt
- RawData/Comp1-DeMe-AZI/SLC-11_pub-240422/1/._pulseprogram
- RawData/Comp1-DeMe-AZI/SLC-11_pub-240422/1/._scon2
- RawData/Comp1-DeMe-AZI/SLC-11_pub-240422/1/._shimvalues
- RawData/Comp1-DeMe-AZI/SLC-11_pub-240422/1/._specpar
- RawData/Comp1-DeMe-AZI/SLC-11_pub-240422/1/._uxnmr.info
- RawData/Comp1-DeMe-AZI/SLC-11_pub-240422/1/._uxnmr.par
- RawData/Comp1-DeMe-AZI/SLC-11_pub-240422/1/._vtc_pid_settings
- RawData/Comp1-DeMe-AZI/SLC-11_pub-240422/1/acqu
- RawData/Comp1-DeMe-AZI/SLC-11_pub-240422/1/acqus
- RawData/Comp1-DeMe-AZI/SLC-11_pub-240422/1/audita.txt
- RawData/Comp1-DeMe-AZI/SLC-11_pub-240422/1/fid
- RawData/Comp1-DeMe-AZI/SLC-11_pub-240422/1/format.temp
- RawData/Comp1-DeMe-AZI/SLC-11_pub-240422/1/overflow_log_dru1.txt
- RawData/Comp1-DeMe-AZI/SLC-11_pub-240422/1/pdata/
- RawData/Comp1-DeMe-AZI/SLC-11_pub-240422/1/pdata/1/
- RawData/Comp1-DeMe-AZI/SLC-11_pub-240422/1/pdata/1/._1i
- RawData/Comp1-DeMe-AZI/SLC-11_pub-240422/1/pdata/1/._1r
- RawData/Comp1-DeMe-AZI/SLC-11_pub-240422/1/pdata/1/._auditp.txt
- RawData/Comp1-DeMe-AZI/SLC-11_pub-240422/1/pdata/1/._intrng
- RawData/Comp1-DeMe-AZI/SLC-11_pub-240422/1/pdata/1/._outd
- RawData/Comp1-DeMe-AZI/SLC-11_pub-240422/1/pdata/1/._proc
- RawData/Comp1-DeMe-AZI/SLC-11_pub-240422/1/pdata/1/._procs
- RawData/Comp1-DeMe-AZI/SLC-11_pub-240422/1/pdata/1/._thumb.png
- RawData/Comp1-DeMe-AZI/SLC-11_pub-240422/1/pdata/1/._title
- RawData/Comp1-DeMe-AZI/SLC-11_pub-240422/1/pdata/1/1i
- RawData/Comp1-DeMe-AZI/SLC-11_pub-240422/1/pdata/1/1r
- RawData/Comp1-DeMe-AZI/SLC-11_pub-240422/1/pdata/1/auditp.txt
- RawData/Comp1-DeMe-AZI/SLC-11_pub-240422/1/pdata/1/intrng
- RawData/Comp1-DeMe-AZI/SLC-11_pub-240422/1/pdata/1/outd
- RawData/Comp1-DeMe-AZI/SLC-11_pub-240422/1/pdata/1/proc
- RawData/Comp1-DeMe-AZI/SLC-11_pub-240422/1/pdata/1/procs
- RawData/Comp1-DeMe-AZI/SLC-11_pub-240422/1/pdata/1/thumb.png
- RawData/Comp1-DeMe-AZI/SLC-11_pub-240422/1/pdata/1/title
- RawData/Comp1-DeMe-AZI/SLC-11_pub-240422/1/pulseprogram
- RawData/Comp1-DeMe-AZI/SLC-11_pub-240422/1/scon2
- RawData/Comp1-DeMe-AZI/SLC-11_pub-240422/1/shimvalues
- RawData/Comp1-DeMe-AZI/SLC-11_pub-240422/1/specpar
- RawData/Comp1-DeMe-AZI/SLC-11_pub-240422/1/uxnmr.info
- RawData/Comp1-DeMe-AZI/SLC-11_pub-240422/1/uxnmr.par
- RawData/Comp1-DeMe-AZI/SLC-11_pub-240422/1/vtc_pid_settings
- RawData/Comp11-AZI-Click-TDZ/
- RawData/Comp11-AZI-Click-TDZ/ME-SK-15-2D/
- RawData/Comp11-AZI-Click-TDZ/ME-SK-15-2D/10/
- RawData/Comp11-AZI-Click-TDZ/ME-SK-15-2D/10/acqu
- RawData/Comp11-AZI-Click-TDZ/ME-SK-15-2D/10/acqus
- RawData/Comp11-AZI-Click-TDZ/ME-SK-15-2D/10/audita.txt
- RawData/Comp11-AZI-Click-TDZ/ME-SK-15-2D/10/fid
- RawData/Comp11-AZI-Click-TDZ/ME-SK-15-2D/10/format.temp
- RawData/Comp11-AZI-Click-TDZ/ME-SK-15-2D/10/fq1list
- RawData/Comp11-AZI-Click-TDZ/ME-SK-15-2D/10/pdata/
- RawData/Comp11-AZI-Click-TDZ/ME-SK-15-2D/10/pdata/1/
- RawData/Comp11-AZI-Click-TDZ/ME-SK-15-2D/10/pdata/1/1i
- RawData/Comp11-AZI-Click-TDZ/ME-SK-15-2D/10/pdata/1/1r
- RawData/Comp11-AZI-Click-TDZ/ME-SK-15-2D/10/pdata/1/auditp.txt
- RawData/Comp11-AZI-Click-TDZ/ME-SK-15-2D/10/pdata/1/intrng
- RawData/Comp11-AZI-Click-TDZ/ME-SK-15-2D/10/pdata/1/outd
- RawData/Comp11-AZI-Click-TDZ/ME-SK-15-2D/10/pdata/1/parm.txt
- RawData/Comp11-AZI-Click-TDZ/ME-SK-15-2D/10/pdata/1/peaklist.xml
- RawData/Comp11-AZI-Click-TDZ/ME-SK-15-2D/10/pdata/1/peakrng
- RawData/Comp11-AZI-Click-TDZ/ME-SK-15-2D/10/pdata/1/peaks
- RawData/Comp11-AZI-Click-TDZ/ME-SK-15-2D/10/pdata/1/proc
- RawData/Comp11-AZI-Click-TDZ/ME-SK-15-2D/10/pdata/1/procs
- RawData/Comp11-AZI-Click-TDZ/ME-SK-15-2D/10/pdata/1/title
- RawData/Comp11-AZI-Click-TDZ/ME-SK-15-2D/10/precom.output
- RawData/Comp11-AZI-Click-TDZ/ME-SK-15-2D/10/prosol_History
- RawData/Comp11-AZI-Click-TDZ/ME-SK-15-2D/10/pulseprogram
- RawData/Comp11-AZI-Click-TDZ/ME-SK-15-2D/10/scon2
- RawData/Comp11-AZI-Click-TDZ/ME-SK-15-2D/10/shimvalues
- RawData/Comp11-AZI-Click-TDZ/ME-SK-15-2D/10/specpar
- RawData/Comp11-AZI-Click-TDZ/ME-SK-15-2D/10/stanprogram9106
- RawData/Comp11-AZI-Click-TDZ/ME-SK-15-2D/10/topshimreport
- RawData/Comp11-AZI-Click-TDZ/ME-SK-15-2D/10/uxnmr.info
- RawData/Comp11-AZI-Click-TDZ/ME-SK-15-2D/10/uxnmr.par
- RawData/Comp11-AZI-Click-TDZ/ME-SK-15-2D/10/vtc_pid_settings
- RawData/Comp11-AZI-Click-TDZ/ME-SK-15-2D/12/
- RawData/Comp11-AZI-Click-TDZ/ME-SK-15-2D/12/acqu
- RawData/Comp11-AZI-Click-TDZ/ME-SK-15-2D/12/acqus
- RawData/Comp11-AZI-Click-TDZ/ME-SK-15-2D/12/audita.txt
- RawData/Comp11-AZI-Click-TDZ/ME-SK-15-2D/12/cpdprg2
- RawData/Comp11-AZI-Click-TDZ/ME-SK-15-2D/12/EA
- RawData/Comp11-AZI-Click-TDZ/ME-SK-15-2D/12/fid
- RawData/Comp11-AZI-Click-TDZ/ME-SK-15-2D/12/format.temp
- RawData/Comp11-AZI-Click-TDZ/ME-SK-15-2D/12/fq1list
- RawData/Comp11-AZI-Click-TDZ/ME-SK-15-2D/12/gpnam1
- RawData/Comp11-AZI-Click-TDZ/ME-SK-15-2D/12/gpnam2
- RawData/Comp11-AZI-Click-TDZ/ME-SK-15-2D/12/gpnam3
- RawData/Comp11-AZI-Click-TDZ/ME-SK-15-2D/12/gradient_calib
- RawData/Comp11-AZI-Click-TDZ/ME-SK-15-2D/12/pdata/
- RawData/Comp11-AZI-Click-TDZ/ME-SK-15-2D/12/pdata/1/
- RawData/Comp11-AZI-Click-TDZ/ME-SK-15-2D/12/pdata/1/1i
- RawData/Comp11-AZI-Click-TDZ/ME-SK-15-2D/12/pdata/1/1r
- RawData/Comp11-AZI-Click-TDZ/ME-SK-15-2D/12/pdata/1/auditp.txt
- RawData/Comp11-AZI-Click-TDZ/ME-SK-15-2D/12/pdata/1/intrng
- RawData/Comp11-AZI-Click-TDZ/ME-SK-15-2D/12/pdata/1/outd
- RawData/Comp11-AZI-Click-TDZ/ME-SK-15-2D/12/pdata/1/parm.txt
- RawData/Comp11-AZI-Click-TDZ/ME-SK-15-2D/12/pdata/1/peaklist.xml
- RawData/Comp11-AZI-Click-TDZ/ME-SK-15-2D/12/pdata/1/peakrng
- RawData/Comp11-AZI-Click-TDZ/ME-SK-15-2D/12/pdata/1/peaks
- RawData/Comp11-AZI-Click-TDZ/ME-SK-15-2D/12/pdata/1/proc
- RawData/Comp11-AZI-Click-TDZ/ME-SK-15-2D/12/pdata/1/procs
- RawData/Comp11-AZI-Click-TDZ/ME-SK-15-2D/12/pdata/1/title
- RawData/Comp11-AZI-Click-TDZ/ME-SK-15-2D/12/precom.output
- RawData/Comp11-AZI-Click-TDZ/ME-SK-15-2D/12/prosol_History
- RawData/Comp11-AZI-Click-TDZ/ME-SK-15-2D/12/pulseprogram
- RawData/Comp11-AZI-Click-TDZ/ME-SK-15-2D/12/scon2
- RawData/Comp11-AZI-Click-TDZ/ME-SK-15-2D/12/shimvalues
- RawData/Comp11-AZI-Click-TDZ/ME-SK-15-2D/12/specpar
- RawData/Comp11-AZI-Click-TDZ/ME-SK-15-2D/12/spnam5
- RawData/Comp11-AZI-Click-TDZ/ME-SK-15-2D/12/stanprogram9106
- RawData/Comp11-AZI-Click-TDZ/ME-SK-15-2D/12/uxnmr.info
- RawData/Comp11-AZI-Click-TDZ/ME-SK-15-2D/12/uxnmr.par
- RawData/Comp11-AZI-Click-TDZ/ME-SK-15-2D/12/vtc_pid_settings
- RawData/Comp11-AZI-Click-TDZ/ME-SK-15-2D/14/
- RawData/Comp11-AZI-Click-TDZ/ME-SK-15-2D/14/acqu
- RawData/Comp11-AZI-Click-TDZ/ME-SK-15-2D/14/acqu2
- RawData/Comp11-AZI-Click-TDZ/ME-SK-15-2D/14/acqu2s
- RawData/Comp11-AZI-Click-TDZ/ME-SK-15-2D/14/acqus
- RawData/Comp11-AZI-Click-TDZ/ME-SK-15-2D/14/audita.txt
- RawData/Comp11-AZI-Click-TDZ/ME-SK-15-2D/14/cpdprg2
- RawData/Comp11-AZI-Click-TDZ/ME-SK-15-2D/14/EA
- RawData/Comp11-AZI-Click-TDZ/ME-SK-15-2D/14/format.temp
- RawData/Comp11-AZI-Click-TDZ/ME-SK-15-2D/14/fq1list
- RawData/Comp11-AZI-Click-TDZ/ME-SK-15-2D/14/gpnam1
- RawData/Comp11-AZI-Click-TDZ/ME-SK-15-2D/14/gpnam2
- RawData/Comp11-AZI-Click-TDZ/ME-SK-15-2D/14/gpnam3
- RawData/Comp11-AZI-Click-TDZ/ME-SK-15-2D/14/gpnam4
- RawData/Comp11-AZI-Click-TDZ/ME-SK-15-2D/14/gradient_calib
- RawData/Comp11-AZI-Click-TDZ/ME-SK-15-2D/14/nuslist
- RawData/Comp11-AZI-Click-TDZ/ME-SK-15-2D/14/pdata/
- RawData/Comp11-AZI-Click-TDZ/ME-SK-15-2D/14/pdata/1/
- RawData/Comp11-AZI-Click-TDZ/ME-SK-15-2D/14/pdata/1/clevels
- RawData/Comp11-AZI-Click-TDZ/ME-SK-15-2D/14/pdata/1/outd
- RawData/Comp11-AZI-Click-TDZ/ME-SK-15-2D/14/pdata/1/proc
- RawData/Comp11-AZI-Click-TDZ/ME-SK-15-2D/14/pdata/1/proc2
- RawData/Comp11-AZI-Click-TDZ/ME-SK-15-2D/14/pdata/1/proc2s
- RawData/Comp11-AZI-Click-TDZ/ME-SK-15-2D/14/pdata/1/procs
- RawData/Comp11-AZI-Click-TDZ/ME-SK-15-2D/14/pdata/1/title
- RawData/Comp11-AZI-Click-TDZ/ME-SK-15-2D/14/precom.output
- RawData/Comp11-AZI-Click-TDZ/ME-SK-15-2D/14/prosol_History
- RawData/Comp11-AZI-Click-TDZ/ME-SK-15-2D/14/pulseprogram
- RawData/Comp11-AZI-Click-TDZ/ME-SK-15-2D/14/scon2
- RawData/Comp11-AZI-Click-TDZ/ME-SK-15-2D/14/ser
- RawData/Comp11-AZI-Click-TDZ/ME-SK-15-2D/14/shimvalues
- RawData/Comp11-AZI-Click-TDZ/ME-SK-15-2D/14/specpar
- RawData/Comp11-AZI-Click-TDZ/ME-SK-15-2D/14/spnam14
- RawData/Comp11-AZI-Click-TDZ/ME-SK-15-2D/14/spnam18
- RawData/Comp11-AZI-Click-TDZ/ME-SK-15-2D/14/spnam3
- RawData/Comp11-AZI-Click-TDZ/ME-SK-15-2D/14/spnam31
- RawData/Comp11-AZI-Click-TDZ/ME-SK-15-2D/14/spnam7
- RawData/Comp11-AZI-Click-TDZ/ME-SK-15-2D/14/stanprogram9106
- RawData/Comp11-AZI-Click-TDZ/ME-SK-15-2D/14/uxnmr.info
- RawData/Comp11-AZI-Click-TDZ/ME-SK-15-2D/14/uxnmr.par
- RawData/Comp11-AZI-Click-TDZ/ME-SK-15-2D/14/vtc_pid_settings
- RawData/Comp11-AZI-Click-TDZ/ME-SK-15-2D/15/
- RawData/Comp11-AZI-Click-TDZ/ME-SK-15-2D/15/acqu
- RawData/Comp11-AZI-Click-TDZ/ME-SK-15-2D/15/acqu2
- RawData/Comp11-AZI-Click-TDZ/ME-SK-15-2D/15/acqu2s
- RawData/Comp11-AZI-Click-TDZ/ME-SK-15-2D/15/acqus
- RawData/Comp11-AZI-Click-TDZ/ME-SK-15-2D/15/audita.txt
- RawData/Comp11-AZI-Click-TDZ/ME-SK-15-2D/15/EA
- RawData/Comp11-AZI-Click-TDZ/ME-SK-15-2D/15/format.temp
- RawData/Comp11-AZI-Click-TDZ/ME-SK-15-2D/15/fq1list
- RawData/Comp11-AZI-Click-TDZ/ME-SK-15-2D/15/gpnam1
- RawData/Comp11-AZI-Click-TDZ/ME-SK-15-2D/15/gpnam3
- RawData/Comp11-AZI-Click-TDZ/ME-SK-15-2D/15/gpnam4
- RawData/Comp11-AZI-Click-TDZ/ME-SK-15-2D/15/gpnam5
- RawData/Comp11-AZI-Click-TDZ/ME-SK-15-2D/15/gpnam6
- RawData/Comp11-AZI-Click-TDZ/ME-SK-15-2D/15/gradient_calib
- RawData/Comp11-AZI-Click-TDZ/ME-SK-15-2D/15/nuslist
- RawData/Comp11-AZI-Click-TDZ/ME-SK-15-2D/15/pdata/
- RawData/Comp11-AZI-Click-TDZ/ME-SK-15-2D/15/pdata/1/
- RawData/Comp11-AZI-Click-TDZ/ME-SK-15-2D/15/pdata/1/2rr
- RawData/Comp11-AZI-Click-TDZ/ME-SK-15-2D/15/pdata/1/auditp.txt
- RawData/Comp11-AZI-Click-TDZ/ME-SK-15-2D/15/pdata/1/clevels
- RawData/Comp11-AZI-Click-TDZ/ME-SK-15-2D/15/pdata/1/curdat2
- RawData/Comp11-AZI-Click-TDZ/ME-SK-15-2D/15/pdata/1/outd
- RawData/Comp11-AZI-Click-TDZ/ME-SK-15-2D/15/pdata/1/parm.txt
- RawData/Comp11-AZI-Click-TDZ/ME-SK-15-2D/15/pdata/1/portf
- RawData/Comp11-AZI-Click-TDZ/ME-SK-15-2D/15/pdata/1/proc
- RawData/Comp11-AZI-Click-TDZ/ME-SK-15-2D/15/pdata/1/proc2
- RawData/Comp11-AZI-Click-TDZ/ME-SK-15-2D/15/pdata/1/proc2s
- RawData/Comp11-AZI-Click-TDZ/ME-SK-15-2D/15/pdata/1/procs
- RawData/Comp11-AZI-Click-TDZ/ME-SK-15-2D/15/pdata/1/title
- RawData/Comp11-AZI-Click-TDZ/ME-SK-15-2D/15/pdata/98/
- RawData/Comp11-AZI-Click-TDZ/ME-SK-15-2D/15/pdata/98/1r
- RawData/Comp11-AZI-Click-TDZ/ME-SK-15-2D/15/pdata/98/auditp.txt
- RawData/Comp11-AZI-Click-TDZ/ME-SK-15-2D/15/pdata/98/outd
- RawData/Comp11-AZI-Click-TDZ/ME-SK-15-2D/15/pdata/98/parm.txt
- RawData/Comp11-AZI-Click-TDZ/ME-SK-15-2D/15/pdata/98/proc
- RawData/Comp11-AZI-Click-TDZ/ME-SK-15-2D/15/pdata/98/procs
- RawData/Comp11-AZI-Click-TDZ/ME-SK-15-2D/15/pdata/98/used_from
- RawData/Comp11-AZI-Click-TDZ/ME-SK-15-2D/15/pdata/99/
- RawData/Comp11-AZI-Click-TDZ/ME-SK-15-2D/15/pdata/99/1r
- RawData/Comp11-AZI-Click-TDZ/ME-SK-15-2D/15/pdata/99/auditp.txt
- RawData/Comp11-AZI-Click-TDZ/ME-SK-15-2D/15/pdata/99/outd
- RawData/Comp11-AZI-Click-TDZ/ME-SK-15-2D/15/pdata/99/parm.txt
- RawData/Comp11-AZI-Click-TDZ/ME-SK-15-2D/15/pdata/99/proc
- RawData/Comp11-AZI-Click-TDZ/ME-SK-15-2D/15/pdata/99/procs
- RawData/Comp11-AZI-Click-TDZ/ME-SK-15-2D/15/pdata/99/used_from
- RawData/Comp11-AZI-Click-TDZ/ME-SK-15-2D/15/precom.output
- RawData/Comp11-AZI-Click-TDZ/ME-SK-15-2D/15/prosol_History
- RawData/Comp11-AZI-Click-TDZ/ME-SK-15-2D/15/pulseprogram
- RawData/Comp11-AZI-Click-TDZ/ME-SK-15-2D/15/scon2
- RawData/Comp11-AZI-Click-TDZ/ME-SK-15-2D/15/ser
- RawData/Comp11-AZI-Click-TDZ/ME-SK-15-2D/15/shimvalues
- RawData/Comp11-AZI-Click-TDZ/ME-SK-15-2D/15/specpar
- RawData/Comp11-AZI-Click-TDZ/ME-SK-15-2D/15/spnam7
- RawData/Comp11-AZI-Click-TDZ/ME-SK-15-2D/15/stanprogram9106
- RawData/Comp11-AZI-Click-TDZ/ME-SK-15-2D/15/uxnmr.info
- RawData/Comp11-AZI-Click-TDZ/ME-SK-15-2D/15/uxnmr.par
- RawData/Comp11-AZI-Click-TDZ/ME-SK-15-2D/15/vtc_pid_settings
- RawData/Comp11-AZI-Click-TDZ/ME-SK-15-F_19F_1H_DECOUPLED-2-1.jdf
- RawData/Comp11-AZI-Click-TDZ/ME-SK-15-F_1H_19F_DECOUPLED-1-1.jdf
- RawData/Comp11-AZI-Click-TDZ/ME-SK-15-NH4OH/
- RawData/Comp11-AZI-Click-TDZ/ME-SK-15-NH4OH/10/
- RawData/Comp11-AZI-Click-TDZ/ME-SK-15-NH4OH/10/acqu
- RawData/Comp11-AZI-Click-TDZ/ME-SK-15-NH4OH/10/acqus
- RawData/Comp11-AZI-Click-TDZ/ME-SK-15-NH4OH/10/audita.txt
- RawData/Comp11-AZI-Click-TDZ/ME-SK-15-NH4OH/10/fid
- RawData/Comp11-AZI-Click-TDZ/ME-SK-15-NH4OH/10/format.temp
- RawData/Comp11-AZI-Click-TDZ/ME-SK-15-NH4OH/10/fq1list
- RawData/Comp11-AZI-Click-TDZ/ME-SK-15-NH4OH/10/pdata/
- RawData/Comp11-AZI-Click-TDZ/ME-SK-15-NH4OH/10/pdata/1/
- RawData/Comp11-AZI-Click-TDZ/ME-SK-15-NH4OH/10/pdata/1/1i
- RawData/Comp11-AZI-Click-TDZ/ME-SK-15-NH4OH/10/pdata/1/1r
- RawData/Comp11-AZI-Click-TDZ/ME-SK-15-NH4OH/10/pdata/1/auditp.txt
- RawData/Comp11-AZI-Click-TDZ/ME-SK-15-NH4OH/10/pdata/1/intrng
- RawData/Comp11-AZI-Click-TDZ/ME-SK-15-NH4OH/10/pdata/1/outd
- RawData/Comp11-AZI-Click-TDZ/ME-SK-15-NH4OH/10/pdata/1/parm.txt
- RawData/Comp11-AZI-Click-TDZ/ME-SK-15-NH4OH/10/pdata/1/peaklist.xml
[truncated: 1,690 more entries]
