# Supplementary material for: Hybrid Antibiotics Targeting the Bacterial Ribosome
Source: ACS Cent Sci. 2025 Sep 17;11(11):2133–42. doi: 10.1021/acscentsci.5c01046 (PMC12670282; doi:10.1021/acscentsci.5c01046)
Supplement: Supplementary file 3 [file oc5c01046_si_003.zip › RawData/Comp1-DeMe-AZI/SLC-11_C_pub-240422/1/audita.txt]

##TITLE= Audit trail, TopSpin 3.6.2
##JCAMPDX= 5.01
##ORIGIN= Bruker BioSpin GmbH
##OWNER= skyeon
$$ /opt/topspin3.6.2/examdata/SLC-11_C_pub-240422/1/audita.txt
##AUDIT TRAIL=  $$ (NUMBER, WHEN, WHO, WHERE, PROCESS, VERSION, WHAT)
(   1,<2024-04-22 15:30:30.207 -0700>,<skyeon>,<ucsf400.ucsf.edu>,<go4>,<TopSpin 3.6.2>,
      <created by zg
	started at 2024-04-22 15:16:47.071 -0700,
	POWCHK enabled, PULCHK disabled,
       terminated by command 'halt'
       configuration hash MD5:
       99 CB 40 51 D7 88 8F BD 11 40 5B AB 6E B6 E3 5D
       data hash MD5: 64K
       42 A5 D8 26 BE 58 56 A8 F4 4B F5 EA AC EE 87 93>)
##END=

$$ hash MD5
$$ 7D 6B FF 9C BE 17 9D 06 97 FA 73 E9 EB 3E CD 66
