# Supplementary material for: Hybrid Antibiotics Targeting the Bacterial Ribosome
Source: ACS Cent Sci. 2025 Sep 17;11(11):2133–42. doi: 10.1021/acscentsci.5c01046 (PMC12670282; doi:10.1021/acscentsci.5c01046)
Supplement: Supplementary file 3 [file oc5c01046_si_003.zip › RawData/Comp1-DeMe-AZI/SLC-11_C_pub-240422/1/pdata/1/auditp.txt]

##TITLE= Audit trail, TopSpin 3.6.2
##JCAMPDX= 5.01
##ORIGIN= Bruker BioSpin GmbH
##OWNER= skyeon
$$ /opt/topspin3.6.2/examdata/SLC-11_C_pub-240422/1/pdata/1/auditp.txt
##AUDIT TRAIL=  $$ (NUMBER, WHEN, WHO, WHERE, PROCESS, VERSION, WHAT)
(   1,<2024-04-22 15:16:47.069 -0700>,<skyeon>,<ucsf400.ucsf.edu>,<go4>,<TopSpin 3.6.2>,
      <acquisition in progress>)
(   2,<2024-04-22 15:30:19.532 -0700>,<skyeon>,<ucsf400.ucsf.edu>,<proc1d>,<TopSpin 3.6.2>,
      <Start of raw data processing
       ef LB = 1 FT_mod = 6 PKNL = 1 SI = 32K 
       data hash MD5: 32K
       A7 FA 61 43 D7 C3 ED 29 6E EA 53 C9 00 BC ED C8>)
(   3,<2024-04-22 15:30:20.996 -0700>,<skyeon>,<ucsf400.ucsf.edu>,<proc1d>,<TopSpin 3.6.2>,
      <apk 
       data hash MD5: 32K
       94 E7 24 4E 0A 97 CB 69 B4 2B FA 76 57 C9 20 DE>)
(   4,<2024-04-22 15:30:22.086 -0700>,<skyeon>,<ucsf400.ucsf.edu>,<proc1d>,<TopSpin 3.6.2>,
      <abs ABSG = 5 
       data hash MD5: 32K
       46 A1 13 F0 C9 07 D5 69 9F 9A 74 D6 35 5C 15 8C>)
##END=

$$ hash MD5
$$ 75 13 E6 04 58 D2 1D 02 1F 34 39 9F B5 5C 1C E9
