# Supplementary material for: Hybrid Antibiotics Targeting the Bacterial Ribosome
Source: ACS Cent Sci. 2025 Sep 17;11(11):2133–42. doi: 10.1021/acscentsci.5c01046 (PMC12670282; doi:10.1021/acscentsci.5c01046)
Supplement: Supplementary file 3 [file oc5c01046_si_003.zip › RawData/Comp1-DeMe-AZI/SLC-11_C_pub-240422/1/pdata/1/intrng]

P 0
102.716384   102.263653
78.604792   77.816163
77.808861   77.195483
77.188181   76.494479
74.676252   74.077478
73.902228   73.486007
68.615494   68.140857
42.554236   41.787514
27.818563   27.059142
26.891194   26.577203
22.093702   21.480324
21.385397   21.005687
14.988742   14.703959
