# Supplementary material for: Hybrid Antibiotics Targeting the Bacterial Ribosome
Source: ACS Cent Sci. 2025 Sep 17;11(11):2133–42. doi: 10.1021/acscentsci.5c01046 (PMC12670282; doi:10.1021/acscentsci.5c01046)
Supplement: Supplementary file 3 [file oc5c01046_si_003.zip › RawData/Comp1-DeMe-AZI/SLC-11_C_pub-240422/1/pdata/1/peaklist.xml]

<?xml version="1.0" encoding="UTF-8"?>
<PeakList>
  <PeakList1D>
    <PeakList1DHeader creator="skyeon" date="2024-04-22T15:52:33.720-07:00" expNo="1" name="SLC-11_C_pub-240422" owner="" procNo="1" source="/opt/topspin3.6.2/examdata">
      <PeakPickDetails>F1=218.998184ppm, F2=212.818344ppm, MI=0.17cm, MAXI=0.37cm, PC=1.400
      </PeakPickDetails>
    </PeakList1DHeader>
  </PeakList1D>
  <PeakList1D>
    <PeakList1DHeader creator="skyeon" date="2024-04-22T15:52:33.720-07:00" expNo="1" name="SLC-11_C_pub-240422" owner="" procNo="1" source="/opt/topspin3.6.2/examdata">
      <PeakPickDetails>F1=205.286652ppm, F2=189.450806ppm, MI=0.20cm, MAXI=0.55cm, PC=1.400
      </PeakPickDetails>
    </PeakList1DHeader>
  </PeakList1D>
  <PeakList1D>
    <PeakList1DHeader creator="skyeon" date="2024-04-22T15:52:33.720-07:00" expNo="1" name="SLC-11_C_pub-240422" owner="" procNo="1" source="/opt/topspin3.6.2/examdata">
      <PeakPickDetails>F1=180.181046ppm, F2=175.159927ppm, MI=0.28cm, MAXI=0.94cm, PC=1.400
      </PeakPickDetails>
    </PeakList1DHeader>
    <Peak1D F1="178.650543" intensity="4.965187e-01" type="0"/>
  </PeakList1D>
  <PeakList1D>
    <PeakList1DHeader creator="skyeon" date="2024-04-22T15:52:33.720-07:00" expNo="1" name="SLC-11_C_pub-240422" owner="" procNo="1" source="/opt/topspin3.6.2/examdata">
      <PeakPickDetails>F1=105.250450ppm, F2=93.663246ppm, MI=0.31cm, MAXI=1.68cm, PC=1.400
      </PeakPickDetails>
    </PeakList1DHeader>
    <Peak1D F1="102.404610" intensity="6.549681e-01" type="0"/>
    <Peak1D F1="94.777313" intensity="8.088460e-01" type="0"/>
  </PeakList1D>
</PeakList>
