# Supplementary material for: Hybrid Antibiotics Targeting the Bacterial Ribosome
Source: ACS Cent Sci. 2025 Sep 17;11(11):2133–42. doi: 10.1021/acscentsci.5c01046 (PMC12670282; doi:10.1021/acscentsci.5c01046)
Supplement: Supplementary file 3 [file oc5c01046_si_003.zip › RawData/Comp1-DeMe-AZI/SLC-11_C_pub-240422/1/pdata/1/peakrng]

P    #regions in PPM
# 2024-04-22 15:52:33 -0700  skyeon@ucsf400.ucsf.edu
# low field   high field   mi   maxi
  218.99818465761786  212.81834170431645  0.169  0.369  # for region 1
  205.2866581049804  189.4508105371456  0.200  0.548  # for region 2
  180.1810461071935  175.15992370763615  0.279  0.943  # for region 3
  105.25045029841422  93.66324476097412  0.314  1.676  # for region 4
