# Supplementary material for: Hybrid Antibiotics Targeting the Bacterial Ribosome
Source: ACS Cent Sci. 2025 Sep 17;11(11):2133–42. doi: 10.1021/acscentsci.5c01046 (PMC12670282; doi:10.1021/acscentsci.5c01046)
Supplement: Supplementary file 3 [file oc5c01046_si_003.zip › RawData/Comp1-DeMe-AZI/SLC-11_C_pub-240422/1/shimvalues]

# Mon Apr 22 15:22:51 2024
#$$PROBEIDENTIFIER=Z116098_0411
#$$PROBENAME=PA BBO 400S1 BBF-H-D-05 Z SP
#$$SHIMID=292722
#
# Active Shim Gradients
#
Z           		-4133           
Z2          		-1273           
Z3          		-1577           
Z4          		2462            
Z5          		118             
Z6          		-813            
Z7          		-964            
Z8          		300             
X           		-1702           
XZ          		-792            
XZ2         		-455            
XZ3         		-457            
XZ4         		620             
XZ5         		1144            
Y           		1402            
YZ          		2637            
YZ2         		-631            
YZ3         		270             
YZ4         		-1917           
YZ5         		-2003           
XY          		-3522           
XYZ         		-2780           
XYZ2        		-1730           
XYZ3        		271             
XYZ4        		429             
XYZ5        		0               
(X2-Y2)     		-4707           
(X2-Y2)Z    		-602            
(X2-Y2)Z2   		410             
(X2-Y2)Z3   		409             
(X2-Y2)Z4   		-1046           
(X2-Y2)Z5   		0               
X3          		2639            
X3Z         		-804            
Y3          		-919            
Y3Z         		-816            
#
# Lock Parameter
#
FIELD		-956.043
LOCKPHASE		300.485 
LOCKPOWER		-30.000 
LOCKGAIN		116.627 
LOCKDC		-75.000 
LOCKSHIFT		7.240   
LOOPGAIN		-12.000 
LOOPTIME		0.400   
LOOPFILTER		100.000 
#
IEEE64_VERSION_CODE 1
#
# Shim currents 
#
SHIM_SETTING [1 ]  -2252.23302599  
SHIM_SETTING [2 ]  -888.19946378   
SHIM_SETTING [3 ]  -1149.97136771  
SHIM_SETTING [4 ]  -675.48009006   
SHIM_SETTING [5 ]  256.49991728    
SHIM_SETTING [6 ]  605.50788169    
SHIM_SETTING [7 ]  -162.36191986   
SHIM_SETTING [8 ]  2921.09341683   
SHIM_SETTING [9 ]  -107.01022378   
SHIM_SETTING [10]  808.87421861    
SHIM_SETTING [11]  0.00000000      
SHIM_SETTING [12]  -102.42900000   
SHIM_SETTING [13]  -1734.78500000  
SHIM_SETTING [14]  1670.15800000   
SHIM_SETTING [15]  -2423.95300000  
SHIM_SETTING [16]  -807.13800000   
SHIM_SETTING [17]  -1695.23600000  
SHIM_SETTING [18]  -2360.45300000  
SHIM_SETTING [19]  490.45000000    
SHIM_SETTING [20]  -870.89100000   
SHIM_SETTING [21]  -3420.33600000  
SHIM_SETTING [22]  -2820.13700000  
SHIM_SETTING [23]  -4644.49200000  
SHIM_SETTING [24]  -3279.08000000  
SHIM_SETTING [25]  -2427.00000000  
SHIM_SETTING [26]  -2975.23300000  
SHIM_SETTING [27]  889.88800000    
SHIM_SETTING [28]  1655.37600000   
SHIM_SETTING [29]  -969.61400000   
SHIM_SETTING [30]  -268.19500000   
SHIM_SETTING [31]  4271.68800000   
SHIM_SETTING [32]  -2716.73100000  
SHIM_SETTING [33]  -6389.73200000  
SHIM_SETTING [34]  -1229.83600000  
SHIM_SETTING [35]  -4814.68800000  
SHIM_SETTING [36]  -553.59300000   
SHIM_SETTING [37]  724.37600000    
SHIM_SETTING [38]  -1965.25800000  
SHIM_SETTING [39]  3179.69300000   
SHIM_SETTING [40]  0.00000000      
