# Supplementary material for: Hybrid Antibiotics Targeting the Bacterial Ribosome
Source: ACS Cent Sci. 2025 Sep 17;11(11):2133–42. doi: 10.1021/acscentsci.5c01046 (PMC12670282; doi:10.1021/acscentsci.5c01046)
Supplement: Supplementary file 3 [file oc5c01046_si_003.zip › RawData/Comp1-DeMe-AZI/SLC-11_C_pub-240422/1/specpar]

##TITLE= Parameter file, TopSpin 3.6.2
##JCAMPDX= 5.0
##DATATYPE= Parameter Values
##NPOINTS= 4571	$$ modification sequence number
##ORIGIN= Bruker BioSpin GmbH
##OWNER= nmrsu
$$ 2024-03-22 10:27:40.060 -0700  nmrsu@ucsf400.ucsf.edu
$$ /opt/topspin3.6.2/conf/instr/spect/specpar
$$ process /opt/topspin3.6.2/prog/mod/hconfserver
##$ANCIEN= (0..7)
0 0 0 0 0 0 0 0
##$BF1= 100.13
##$BF2= 100.13
##$BF3= 100.13
##$DEC= 1
##$DECB= 1
##$DEF19F= yes
##$DEFRSEL= yes
##$HPMOD= (0..7)
0 0 0 0 0 0 0 0
##$HPPRECH= (0..15)
-1 -1 -1 -1 -1 -1 -1 -1 -1 -1 -1 -1 -1 -1 -1 -1
##$HPSELECT= no
##$LOCSW19F= -1
##$LOCSW2H= -1
##$NUC1= 1
##$NUC2= 1
##$NUC3= 0
##$NUC4= 0
##$NUC5= 0
##$NUC6= 0
##$NUC7= 0
##$NUC8= 0
##$NUCARR= (0..123)
399.536 399.536 61.331208615 426.160975161 304.364275412 58.796061361 155.274859982
56.142051588 42.924781427 128.187026361 100.463407107 28.862021174 40.484631288
54.16292604 375.939447789 31.540554467 105.684863184 24.458135614 104.106532174
79.376564252 161.735137357 30.66838336 39.146173702 32.585057436 18.643840029
10.233335545 26.888888665 97.054274294 22.523977842 22.529982868 39.834973766
105.089746321 22.583756419 99.041850028 12.93608871 94.798202377 35.702740723
105.938860205 113.482978864 24.998180434 95.894049717 121.845311293 13.937074218
68.411007071 76.19756018 20.84667777 100.099669533 107.900761756 15.372547136
38.574973064 130.729993093 17.315179066 19.578055081 37.142057177 97.791110571
26.037465463 26.583906855 89.928865367 18.399236099 20.621527248 12.731002886
18.283166896 16.17249412 18.592539607 84.763480173 88.669723668 87.361562897
87.548841401 130.723181005 142.363702318 148.989499468 95.611270123 51.776737233
104.557540397 126.052685072 79.937109265 111.111704737 32.937432207 52.403709101
39.69173212 44.400148014 52.715978448 56.437021026 122.3379232 21.774712
13.4244096 16.6606512 13.7440384 99.3246496 43.8690528 12.2657552 16.1013008
96.0484544 13.7440384 19.2576352 85.2609824 11.5066368 33.1215344 69.91602722
19.26163056 45.56308544 32.48627216 16.00940752 10.05632112 47.902768256
16.646215964 89.993885856 90.900832576 9.118733984 31.025568544 6.86402848
7.47531856 85.887390922 6.90797744 71.560181786 26.415654255 228.227748352
230.467698992 83.585324421 64.202590504 7.357055904 100 100 100
##$NUCOFFS= (0..127)
<1H> <19F> <13C> <> <> <> <> <> <> <> <> <> <> <> <> <> <> <> <> <> <>
<> <> <> <> <> <> <> <> <> <> <> <> <> <> <> <> <> <> <> <> <> <> <> <>
<> <> <> <> <> <> <> <> <> <> <> <> <> <> <> <> <> <> <> <> <> <> <> <>
<> <> <> <> <> <> <> <> <> <> <> <> <> <> <> <> <> <> <> <> <> <> <> <>
<> <> <> <> <> <> <> <> <> <> <> <> <> <> <> <> <> <> <> <> <> <> <> <>
<> <> <> <> <> <> <> <> <> <> <>
##$OBS= 1
##$OFFS= (0..127)
0 0 0 0 0 0 0 0 0 0 0 0 0 0 0 0 0 0 0 0 0 0 0 0 0 0 0 0 0 0 0 0 0 0 0 0
0 0 0 0 0 0 0 0 0 0 0 0 0 0 0 0 0 0 0 0 0 0 0 0 0 0 0 0 0 0 0 0 0 0 0 0
0 0 0 0 0 0 0 0 0 0 0 0 0 0 0 0 0 0 0 0 0 0 0 0 0 0 0 0 0 0 0 0 0 0 0 0
0 0 0 0 0 0 0 0 0 0 0 0 0 0 0 0 0 0 0 0
##$OFFSF= (0..7)
0 0 0 0 0 0 0 0
##$OFFSH= (0..7)
3156.30000000056 0 0 0 0 0 0 0
##$OFFSX= (0..7)
0 0 0 0 0 0 0 0
##$OFFSXAS= (0..7)
0 0 0 0 0 0 0 0
##$OFSF1= 0
##$OFSF2= 0
##$OFSH1= 0
##$OFSH2= 0
##$OFSH3= 0
##$OFSX1= 0
##$OFSX2= 0
##$OFSY= 0
##$PACOIL= (0..15)
0 0 0 0 0 0 0 0 0 0 0 0 0 0 0 0
##$PRECHAN= (0..15)
-1 2 0 1 -1 -1 -1 -1 -1 -1 -1 -1 -1 -1 -1 -1
##$RECPRE= (0..15)
-1 0 -1 -1 -1 -1 -1 -1 -1 -1 -1 -1 -1 -1 -1 -1
##$RECPRFX= (0..15)
1 0 0 0 0 0 0 0 0 0 0 0 0 0 0 0
##$RECSEL= (0..15)
0 0 1 0 0 0 0 0 0 0 0 0 0 0 0 0
##$SELREC= (0..9)
0 0 0 0 0 0 0 0 0 0
##$SFO1= 399.537878
##$SFO2= 399.536
##$SFO3= 399.538467
##$SFO4= 399.538467
##$SFO5= 399.538467
##$SFO6= 399.538467
##$SFO7= 399.538467
##$SFO8= 399.538467
##$TY= (0..123)
0 0 0 0 0 0 0 0 0 0 0 0 0 0 0 0 0 0 0 0 0 0 0 0 0 0 0 0 0 0 0 0 0 0 0 0
0 0 0 0 0 0 0 0 0 0 0 0 0 0 0 0 0 0 0 0 0 0 0 0 0 0 0 0 0 0 0 0 0 0 0 0
0 0 0 0 0 0 0 0 0 0 0 0 0 0 0 0 0 0 0 0 0 0 0 0 0 0 0 0 0 0 0 0 0 0 0 0
0 0 0 0 0 0 0 0 0 0 0 0 0 0 0 0
##END=
