# Supplementary material for: Hybrid Antibiotics Targeting the Bacterial Ribosome
Source: ACS Cent Sci. 2025 Sep 17;11(11):2133–42. doi: 10.1021/acscentsci.5c01046 (PMC12670282; doi:10.1021/acscentsci.5c01046)
Supplement: Supplementary file 3 [file oc5c01046_si_003.zip › RawData/Comp1-DeMe-AZI/SLC-11_C_pub-240422/1/vtc_pid_settings]

VTC_REG_PID_SET_CH1=\
<pid_settings type="probehead">
   <standard_pid proportional="1.215" integral="115.245" differential="19.207" />
   <temperature selftune="298.000" min="248.000" max="348.000" />
   <vta type="2" sensor="1" connected_sensors="1" />
   <gasflow selftune="400.000" min="350.000" max="450.000" />
   <bcu_chiller type="1" selftune="2" min="0" max="1000" />
   <pics checksum="" name=" PA BBO 400S1 BBF-H-D-05 Z SP" />
   <checksum value="25837F02" />
</pid_settings>
