# Supplementary material for: Hybrid Antibiotics Targeting the Bacterial Ribosome
Source: ACS Cent Sci. 2025 Sep 17;11(11):2133–42. doi: 10.1021/acscentsci.5c01046 (PMC12670282; doi:10.1021/acscentsci.5c01046)
Supplement: Supplementary file 3 [file oc5c01046_si_003.zip › RawData/Comp1-DeMe-AZI/SLC-11_pub-240422/1/overflow_log_dru1.txt]

# This file gives a closer overview about the occurrences of ADC overflows
# during the last acquisition.
# It is updated each time an FID is written to disk.
# 'Scans' denotes the number of scans that have been acquired for the current FID buffer,
# 'Experiment' the number of the current FID buffer 
# (which may be >1 in case of multi dimensional acquisition),
# 'Overflows' the total number of ADC overflows (if existing) that appeared during 'Scans'
# scans in FID buffer 'Experiment'.
# In case a multi-dimensional experiment is fully executed in the FID buffer of the DRU
# (i.e. using 'st' commands) only the sum of all overflows over all experiments is displayed.
# Note that the number of overflows may exceed the actual number of scans
# since there may be more than one overflow per scan.


# Scans   Experiment   Overflows
# ------------------------------
4   1   5
6   1   1
12   1   7
