# Supplementary material for: Hybrid Antibiotics Targeting the Bacterial Ribosome
Source: ACS Cent Sci. 2025 Sep 17;11(11):2133–42. doi: 10.1021/acscentsci.5c01046 (PMC12670282; doi:10.1021/acscentsci.5c01046)
Supplement: Supplementary file 3 [file oc5c01046_si_003.zip › RawData/Comp1-DeMe-AZI/SLC-11_pub-240422/1/pdata/1/auditp.txt]

##TITLE= Audit trail, TopSpin 3.6.2
##JCAMPDX= 5.01
##ORIGIN= Bruker BioSpin GmbH
##OWNER= skyeon
$$ /opt/topspin3.6.2/examdata/SLC-11_pub-240422/1/pdata/1/auditp.txt
##AUDIT TRAIL=  $$ (NUMBER, WHEN, WHO, WHERE, PROCESS, VERSION, WHAT)
(   1,<2024-04-22 15:12:37.334 -0700>,<skyeon>,<ucsf400.ucsf.edu>,<go4>,<TopSpin 3.6.2>,
      <acquisition in progress>)
(   2,<2024-04-22 15:13:21.254 -0700>,<skyeon>,<ucsf400.ucsf.edu>,<proc1d>,<TopSpin 3.6.2>,
      <Start of raw data processing
       ef LB = 0.3 FT_mod = 6 PKNL = 1 SI = 64K 
       data hash MD5: 64K
       14 81 41 87 65 58 5E 2A 06 2F 7A 69 6B A9 91 41>)
(   3,<2024-04-22 15:13:23.173 -0700>,<skyeon>,<ucsf400.ucsf.edu>,<proc1d>,<TopSpin 3.6.2>,
      <apk 
       data hash MD5: 64K
       30 10 02 C7 B8 32 77 82 43 10 92 AB BD A4 70 00>)
(   4,<2024-04-22 15:13:24.912 -0700>,<skyeon>,<ucsf400.ucsf.edu>,<proc1d>,<TopSpin 3.6.2>,
      <abs ABSG = 5 
       data hash MD5: 64K
       D9 48 BA 52 64 2F 8C CC 2F 59 29 38 4D 3D 8F 0E>)
##END=

$$ hash MD5
$$ 2F 69 E4 93 AC 44 B2 9F 84 E0 67 31 AD 6D B9 85
