# Supplementary material for: Hybrid Antibiotics Targeting the Bacterial Ribosome
Source: ACS Cent Sci. 2025 Sep 17;11(11):2133–42. doi: 10.1021/acscentsci.5c01046 (PMC12670282; doi:10.1021/acscentsci.5c01046)
Supplement: Supplementary file 3 [file oc5c01046_si_003.zip › RawData/Comp11-AZI-Click-TDZ/ME-SK-15-2D/10/audita.txt]

##TITLE= Audit trail, TopSpin 3.6.3
##JCAMPDX= 5.01
##ORIGIN= Bruker BioSpin GmbH
##OWNER= icon
$$ /v/data/meinsiedler/nmr/ME-SK-15-2D/10/audita.txt
##AUDIT TRAIL=  $$ (NUMBER, WHEN, WHO, WHERE, PROCESS, VERSION, WHAT)
(   1,<2025-04-19 22:11:31.026 -0700>,<icon>,<rsav600mb>,<go4>,<TopSpin 3.6.3>,
      <created by zg on data set with UUID 'a27c66ac-1da5-11f0-a086-00d861570cc4'
       started at 2025-04-19 22:09:28.537 -0700,
       POWCHK disabled, PULCHK disabled,
       completed at 2025-04-19 22:11:31.007 -0700

       configuration hash MD5:
       4E D8 AA 8F 58 62 53 5B B3 55 DF F3 FE 0E 6A 87
       data hash MD5: 64K
       38 C2 C6 53 F9 10 C9 2D 07 C3 5A B2 3B B0 9E 53
>)
(   2,<2025-04-19 22:11:31.318 -0700>,<icon>,<rsav600mb>,<audit>,<TopSpin 3.6.3>,
      <user comment:
       ICON-NMR User ID: meinsiedler
       data hash MD5: 64K
       38 C2 C6 53 F9 10 C9 2D 07 C3 5A B2 3B B0 9E 53>)
##END=

$$ hash MD5
$$ 2A 12 5C 77 D0 AF 1A 82 64 E6 76 DE B5 13 BB D7
