# Supplementary material for: Hybrid Antibiotics Targeting the Bacterial Ribosome
Source: ACS Cent Sci. 2025 Sep 17;11(11):2133–42. doi: 10.1021/acscentsci.5c01046 (PMC12670282; doi:10.1021/acscentsci.5c01046)
Supplement: Supplementary file 3 [file oc5c01046_si_003.zip › RawData/Comp11-AZI-Click-TDZ/ME-SK-15-2D/10/pdata/1/auditp.txt]

##TITLE= Audit trail, TopSpin 3.6.3
##JCAMPDX= 5.01
##ORIGIN= Bruker BioSpin GmbH
##OWNER= icon
$$ /v/data/meinsiedler/nmr/ME-SK-15-2D/10/pdata/1/auditp.txt
##AUDIT TRAIL=  $$ (NUMBER, WHEN, WHO, WHERE, PROCESS, VERSION, WHAT)
(   1,<2025-04-19 22:11:31.026 -0700>,<icon>,<rsav600mb>,<go4>,<TopSpin 3.6.3>,
      <created by zg on data set with UUID 'a27c66ac-1da5-11f0-a086-00d861570cc4'
       started at 2025-04-19 22:09:28.537 -0700,
       POWCHK disabled, PULCHK disabled,
       completed at 2025-04-19 22:11:31.007 -0700

       configuration hash MD5:
       4E D8 AA 8F 58 62 53 5B B3 55 DF F3 FE 0E 6A 87
       data hash MD5: 64K
       38 C2 C6 53 F9 10 C9 2D 07 C3 5A B2 3B B0 9E 53
>)
(   2,<2025-04-19 22:11:31.318 -0700>,<icon>,<rsav600mb>,<audit>,<TopSpin 3.6.3>,
      <user comment:
       ICON-NMR User ID: meinsiedler
       data hash MD5: 64K
       38 C2 C6 53 F9 10 C9 2D 07 C3 5A B2 3B B0 9E 53>)
(   3,<2025-04-19 22:11:32.165 -0700>,<icon>,<rsav600mb>,<proc1d>,<TopSpin 3.6.3>,
      <Start of raw data processing
       ef LB = 0.3 FT_mod = 6 PKNL = 1 SI = 64K 
       data hash MD5: 64K
       C8 AA 1D 8D FB FF 76 49 BE 7A 7D 38 11 98 34 B8>)
(   4,<2025-04-19 22:11:32.828 -0700>,<icon>,<rsav600mb>,<proc1d>,<TopSpin 3.6.3>,
      <apk 
       data hash MD5: 64K
       3E 5A 64 91 C4 21 BC 6A 93 C8 03 2E D2 88 66 E2>)
(   5,<2025-04-19 22:11:33.334 -0700>,<icon>,<rsav600mb>,<proc1d>,<TopSpin 3.6.3>,
      <abs ABSG = 5 
       data hash MD5: 64K
       40 41 A4 4F B0 D0 79 9B 4A 73 7A 21 BC 77 2D 1E>)
##END=

$$ hash MD5
$$ 1C CA 41 FF BD DC A2 DD C9 F9 73 66 77 96 28 70
