# Supplementary material for: Hybrid Antibiotics Targeting the Bacterial Ribosome
Source: ACS Cent Sci. 2025 Sep 17;11(11):2133–42. doi: 10.1021/acscentsci.5c01046 (PMC12670282; doi:10.1021/acscentsci.5c01046)
Supplement: Supplementary file 3 [file oc5c01046_si_003.zip › RawData/Comp11-AZI-Click-TDZ/ME-SK-15-2D/10/pdata/1/intrng]

P 0
12.924490   12.449710
9.051576   8.728495
8.505333   8.174763
8.174549   7.891478
7.891264   7.070722
5.252693   3.913937
3.913723   3.686496
3.686282   3.339023
3.338809   3.039263
3.039050   2.844559
2.769030   2.445307
2.410431   1.444396
1.444182   1.300400
1.300186   0.180526
0.180312   -0.171440
