# Supplementary material for: Hybrid Antibiotics Targeting the Bacterial Ribosome
Source: ACS Cent Sci. 2025 Sep 17;11(11):2133–42. doi: 10.1021/acscentsci.5c01046 (PMC12670282; doi:10.1021/acscentsci.5c01046)
Supplement: Supplementary file 3 [file oc5c01046_si_003.zip › RawData/Comp11-AZI-Click-TDZ/ME-SK-15-2D/10/pdata/1/parm.txt]

Current Data Parameters
NAME        ME-SK-15-2D              
EXPNO                10              
PROCNO                1              

F2 - Acquisition Parameters
Date_          20250419              
Time              22.11 h            
INSTRUM           spect              
PROBHD   Z167963_0008 (              
PULPROG            zg30              
TD                65536              
SOLVENT           CDCl3              
NS                   16              
DS                    4              
SWH            8417.509 Hz           
FIDRES         0.256882 Hz           
AQ            3.8928385 sec          
RG                 11.4              
DW               59.400 usec         
DE                10.00 usec         
TE                295.0 K            
D1           2.00000000 sec          
TD0                   1              
SFO1        600.3036008 MHz          
NUC1                 1H              
P0                 3.17 usec         
P1                 9.50 usec         
PLW1        19.73600006 W            

F2 - Processing parameters
SI                65536              
SF          600.3000510 MHz          
WDW                  EM              
SSB                   0              
LB                 0.30 Hz           
GB                    0              
PC                 1.00              
