# Supplementary material for: Hybrid Antibiotics Targeting the Bacterial Ribosome
Source: ACS Cent Sci. 2025 Sep 17;11(11):2133–42. doi: 10.1021/acscentsci.5c01046 (PMC12670282; doi:10.1021/acscentsci.5c01046)
Supplement: Supplementary file 3 [file oc5c01046_si_003.zip › RawData/Comp11-AZI-Click-TDZ/ME-SK-15-2D/10/pdata/1/peaklist.xml]

<?xml version="1.0" encoding="UTF-8"?>
<PeakList>
  <PeakList1D>
    <PeakList1DHeader creator="icon" date="2025-04-19T22:11:33.952-07:00" expNo="10" name="ME-SK-15-2D" owner="" procNo="1" source="/v/data/meinsiedler/nmr">
      <PeakPickDetails>F1=12.924490ppm, F2=-1.097678ppm, MI=0.00cm, MAXI=10000.00cm, PC=1.000
      </PeakPickDetails>
    </PeakList1DHeader>
    <Peak1D F1="12.910578" intensity="3.196083e-02" type="0"/>
    <Peak1D F1="12.842167" intensity="3.067106e-02" type="0"/>
    <Peak1D F1="12.822775" intensity="2.945567e-02" type="0"/>
    <Peak1D F1="12.811260" intensity="2.938089e-02" type="0"/>
    <Peak1D F1="12.791083" intensity="2.801293e-02" type="0"/>
    <Peak1D F1="12.761947" intensity="2.862602e-02" type="0"/>
    <Peak1D F1="12.742476" intensity="2.816619e-02" type="0"/>
    <Peak1D F1="12.697096" intensity="2.537100e-02" type="0"/>
    <Peak1D F1="12.693959" intensity="2.577937e-02" type="0"/>
    <Peak1D F1="12.626122" intensity="2.461261e-02" type="0"/>
    <Peak1D F1="12.614312" intensity="2.249510e-02" type="0"/>
    <Peak1D F1="12.596262" intensity="2.130297e-02" type="0"/>
    <Peak1D F1="12.574276" intensity="2.123135e-02" type="0"/>
    <Peak1D F1="12.565464" intensity="2.240787e-02" type="0"/>
    <Peak1D F1="12.543829" intensity="1.985056e-02" type="0"/>
    <Peak1D F1="12.521303" intensity="2.123198e-02" type="0"/>
    <Peak1D F1="12.475790" intensity="1.882045e-02" type="0"/>
    <Peak1D F1="12.424417" intensity="1.760181e-02" type="0"/>
    <Peak1D F1="12.401447" intensity="1.604421e-02" type="0"/>
    <Peak1D F1="12.333213" intensity="1.451430e-02" type="0"/>
    <Peak1D F1="12.221284" intensity="1.272695e-02" type="0"/>
    <Peak1D F1="10.333121" intensity="3.253727e-02" type="0"/>
    <Peak1D F1="10.287893" intensity="1.489812e-01" type="0"/>
    <Peak1D F1="10.080858" intensity="3.296483e-01" type="0"/>
    <Peak1D F1="9.778146" intensity="2.596849e-02" type="0"/>
    <Peak1D F1="9.724852" intensity="5.235303e-02" type="0"/>
    <Peak1D F1="9.713808" intensity="5.358092e-02" type="0"/>
    <Peak1D F1="9.003772" intensity="1.361438e-02" type="0"/>
    <Peak1D F1="8.990915" intensity="2.245277e-02" type="0"/>
    <Peak1D F1="8.941504" intensity="2.047630e-02" type="0"/>
    <Peak1D F1="8.936614" intensity="2.040822e-02" type="0"/>
    <Peak1D F1="8.842399" intensity="1.791912e+00" type="0"/>
    <Peak1D F1="8.840922" intensity="1.798179e+00" type="0"/>
    <Peak1D F1="8.501057" intensity="1.369319e-02" type="0"/>
    <Peak1D F1="8.464678" intensity="1.392488e-02" type="0"/>
    <Peak1D F1="8.458697" intensity="1.376066e-02" type="0"/>
    <Peak1D F1="8.455067" intensity="1.409574e-02" type="0"/>
    <Peak1D F1="8.439651" intensity="1.653244e-02" type="0"/>
    <Peak1D F1="8.412393" intensity="5.887369e-02" type="0"/>
    <Peak1D F1="8.379700" intensity="2.773542e-02" type="0"/>
    <Peak1D F1="8.367477" intensity="2.857109e-02" type="0"/>
    <Peak1D F1="8.342241" intensity="2.992581e-02" type="0"/>
    <Peak1D F1="8.304954" intensity="2.877537e-01" type="0"/>
    <Peak1D F1="8.243850" intensity="1.806511e+00" type="0"/>
    <Peak1D F1="8.230228" intensity="1.973635e+00" type="0"/>
    <Peak1D F1="8.203912" intensity="6.208898e-02" type="0"/>
    <Peak1D F1="8.167764" intensity="2.796655e-02" type="0"/>
    <Peak1D F1="8.146317" intensity="2.829973e-02" type="0"/>
    <Peak1D F1="8.132558" intensity="2.694154e-02" type="0"/>
    <Peak1D F1="8.106747" intensity="2.975771e-02" type="0"/>
    <Peak1D F1="8.100149" intensity="3.142990e-02" type="0"/>
    <Peak1D F1="8.089391" intensity="3.919842e-02" type="0"/>
    <Peak1D F1="8.068952" intensity="1.258770e-01" type="0"/>
    <Peak1D F1="8.047391" intensity="3.615352e-02" type="0"/>
    <Peak1D F1="8.038104" intensity="4.717091e-02" type="0"/>
    <Peak1D F1="7.976474" intensity="1.064669e+00" type="0"/>
    <Peak1D F1="7.965367" intensity="7.635609e-01" type="0"/>
    <Peak1D F1="7.962407" intensity="9.238871e-01" type="0"/>
    <Peak1D F1="7.887262" intensity="1.248879e-02" type="0"/>
    <Peak1D F1="7.836257" intensity="2.259638e-02" type="0"/>
    <Peak1D F1="7.811603" intensity="2.994975e-02" type="0"/>
    <Peak1D F1="7.797682" intensity="2.378451e-02" type="0"/>
    <Peak1D F1="7.770885" intensity="1.499266e-01" type="0"/>
    <Peak1D F1="7.746275" intensity="3.151884e-02" type="0"/>
    <Peak1D F1="7.729530" intensity="4.877164e-02" type="0"/>
    <Peak1D F1="7.717789" intensity="4.448935e-02" type="0"/>
    <Peak1D F1="7.708215" intensity="5.158082e-02" type="0"/>
    <Peak1D F1="7.677482" intensity="1.391492e-01" type="0"/>
    <Peak1D F1="7.650625" intensity="2.680493e+00" type="0"/>
    <Peak1D F1="7.635865" intensity="4.088844e-02" type="0"/>
    <Peak1D F1="7.612371" intensity="7.966812e-02" type="0"/>
    <Peak1D F1="7.600699" intensity="9.512213e-02" type="0"/>
    <Peak1D F1="7.598369" intensity="8.858315e-02" type="0"/>
    <Peak1D F1="7.594304" intensity="7.949495e-02" type="0"/>
    <Peak1D F1="7.592216" intensity="8.433240e-02" type="0"/>
    <Peak1D F1="7.580554" intensity="8.864974e-02" type="0"/>
    <Peak1D F1="7.578430" intensity="8.852406e-02" type="0"/>
    <Peak1D F1="7.567274" intensity="4.463222e-02" type="0"/>
    <Peak1D F1="7.551504" intensity="7.803234e-02" type="0"/>
    <Peak1D F1="7.518252" intensity="5.184031e-02" type="0"/>
    <Peak1D F1="7.495201" intensity="9.596926e-02" type="0"/>
    <Peak1D F1="7.485677" intensity="1.499598e-01" type="0"/>
    <Peak1D F1="7.482862" intensity="1.487623e-01" type="0"/>
    <Peak1D F1="7.462870" intensity="9.964941e-01" type="0"/>
    <Peak1D F1="7.459394" intensity="1.042898e+00" type="0"/>
    <Peak1D F1="7.440474" intensity="1.519849e+00" type="0"/>
    <Peak1D F1="7.426072" intensity="1.515129e+00" type="0"/>
    <Peak1D F1="7.411856" intensity="8.451862e-01" type="0"/>
    <Peak1D F1="7.402384" intensity="1.224119e-01" type="0"/>
    <Peak1D F1="7.397656" intensity="1.046054e-01" type="0"/>
    <Peak1D F1="7.390006" intensity="5.726695e-02" type="0"/>
    <Peak1D F1="7.384954" intensity="5.154623e-02" type="0"/>
    <Peak1D F1="7.371408" intensity="1.572915e-01" type="0"/>
    <Peak1D F1="7.313087" intensity="4.423348e-02" type="0"/>
    <Peak1D F1="7.288481" intensity="6.272512e-02" type="0"/>
    <Peak1D F1="7.275794" intensity="6.956469e-02" type="0"/>
    <Peak1D F1="7.240425" intensity="1.993134e-01" type="0"/>
    <Peak1D F1="7.236768" intensity="2.245086e-01" type="0"/>
    <Peak1D F1="7.226549" intensity="2.692670e-01" type="0"/>
    <Peak1D F1="7.222481" intensity="3.017102e-01" type="0"/>
    <Peak1D F1="7.199706" intensity="2.658846e+01" type="0"/>
    <Peak1D F1="7.192161" intensity="1.000142e+00" type="0"/>
    <Peak1D F1="7.181534" intensity="8.089528e-01" type="0"/>
    <Peak1D F1="7.177839" intensity="7.680971e-01" type="0"/>
    <Peak1D F1="7.022858" intensity="1.298958e-01" type="0"/>
    <Peak1D F1="5.277753" intensity="1.957037e-02" type="0"/>
    <Peak1D F1="5.271054" intensity="1.257392e-02" type="0"/>
    <Peak1D F1="5.135747" intensity="3.358863e-01" type="0"/>
    <Peak1D F1="5.127525" intensity="3.679968e-01" type="0"/>
    <Peak1D F1="5.113674" intensity="7.882135e-01" type="0"/>
    <Peak1D F1="5.105679" intensity="7.827339e-01" type="0"/>
    <Peak1D F1="5.090436" intensity="1.860097e-01" type="0"/>
    <Peak1D F1="5.076573" intensity="1.046032e-01" type="0"/>
    <Peak1D F1="5.067793" intensity="8.821487e-02" type="0"/>
    <Peak1D F1="5.053984" intensity="2.400796e-01" type="0"/>
    <Peak1D F1="5.046604" intensity="4.870772e-01" type="0"/>
    <Peak1D F1="5.037420" intensity="6.009405e-01" type="0"/>
    <Peak1D F1="5.031966" intensity="5.782658e-01" type="0"/>
    <Peak1D F1="5.022668" intensity="4.406953e-01" type="0"/>
    <Peak1D F1="5.015289" intensity="2.252995e-01" type="0"/>
    <Peak1D F1="4.969765" intensity="2.825173e-02" type="0"/>
    <Peak1D F1="4.938463" intensity="4.357431e-02" type="0"/>
    <Peak1D F1="4.916344" intensity="7.422763e-02" type="0"/>
    <Peak1D F1="4.866545" intensity="2.118046e-01" type="0"/>
    <Peak1D F1="4.859994" intensity="2.410311e-01" type="0"/>
    <Peak1D F1="4.841719" intensity="4.044968e-01" type="0"/>
    <Peak1D F1="4.835410" intensity="4.528660e-01" type="0"/>
    <Peak1D F1="4.734216" intensity="8.999561e+00" type="0"/>
    <Peak1D F1="4.728166" intensity="8.790258e+00" type="0"/>
    <Peak1D F1="4.710450" intensity="5.372262e+00" type="0"/>
    <Peak1D F1="4.703477" intensity="3.971691e+00" type="0"/>
    <Peak1D F1="4.698354" intensity="3.416068e+00" type="0"/>
    <Peak1D F1="4.690223" intensity="2.862962e+00" type="0"/>
    <Peak1D F1="4.673318" intensity="1.404744e+00" type="0"/>
    <Peak1D F1="4.665995" intensity="1.190503e+00" type="0"/>
    <Peak1D F1="4.633354" intensity="9.461877e-01" type="0"/>
    <Peak1D F1="4.629080" intensity="9.333510e-01" type="0"/>
    <Peak1D F1="4.616885" intensity="8.706092e-01" type="0"/>
    <Peak1D F1="4.612471" intensity="8.248078e-01" type="0"/>
    <Peak1D F1="4.581832" intensity="2.366869e-01" type="0"/>
    <Peak1D F1="4.555947" intensity="1.814453e-01" type="0"/>
    <Peak1D F1="4.535095" intensity="1.308376e-01" type="0"/>
    <Peak1D F1="4.523721" intensity="1.787468e-01" type="0"/>
    <Peak1D F1="4.488551" intensity="9.568382e-02" type="0"/>
    <Peak1D F1="4.463706" intensity="9.620038e-02" type="0"/>
    <Peak1D F1="4.451665" intensity="8.798717e-02" type="0"/>
    <Peak1D F1="4.436331" intensity="1.036475e-01" type="0"/>
    <Peak1D F1="4.406307" intensity="1.500000e+01" type="0"/>
    <Peak1D F1="4.362117" intensity="9.266400e-01" type="0"/>
    <Peak1D F1="4.349991" intensity="9.782121e-01" type="0"/>
    <Peak1D F1="4.338249" intensity="4.712017e-01" type="0"/>
    <Peak1D F1="4.326283" intensity="4.750103e-01" type="0"/>
    <Peak1D F1="4.302681" intensity="4.250478e-01" type="0"/>
    <Peak1D F1="4.284218" intensity="2.013847e-01" type="0"/>
    <Peak1D F1="4.249128" intensity="9.459185e-02" type="0"/>
    <Peak1D F1="4.234035" intensity="1.450773e-01" type="0"/>
    <Peak1D F1="4.218976" intensity="1.007216e-01" type="0"/>
    <Peak1D F1="4.192703" intensity="5.474182e-01" type="0"/>
    <Peak1D F1="4.189573" intensity="6.854618e-01" type="0"/>
    <Peak1D F1="4.187282" intensity="7.177718e-01" type="0"/>
    <Peak1D F1="4.184005" intensity="6.469791e-01" type="0"/>
    <Peak1D F1="4.175832" intensity="6.881778e-01" type="0"/>
    <Peak1D F1="4.160513" intensity="1.352115e+00" type="0"/>
    <Peak1D F1="4.145465" intensity="6.762055e-01" type="0"/>
    <Peak1D F1="4.090765" intensity="2.571852e-02" type="0"/>
    <Peak1D F1="4.069402" intensity="8.198694e-02" type="0"/>
    <Peak1D F1="4.061990" intensity="1.575670e-01" type="0"/>
    <Peak1D F1="4.057478" intensity="2.052089e-01" type="0"/>
    <Peak1D F1="4.052016" intensity="2.026535e-01" type="0"/>
    <Peak1D F1="4.045538" intensity="3.191079e-01" type="0"/>
    <Peak1D F1="4.033732" intensity="4.534664e-01" type="0"/>
    <Peak1D F1="4.023254" intensity="4.268180e-01" type="0"/>
    <Peak1D F1="4.017937" intensity="4.300236e-01" type="0"/>
    <Peak1D F1="4.007487" intensity="3.991385e-01" type="0"/>
    <Peak1D F1="3.997022" intensity="2.128923e-01" type="0"/>
    <Peak1D F1="3.986365" intensity="6.787013e-01" type="0"/>
    <Peak1D F1="3.976294" intensity="7.912472e-01" type="0"/>
    <Peak1D F1="3.970798" intensity="6.872114e-01" type="0"/>
    <Peak1D F1="3.960970" intensity="6.315315e-01" type="0"/>
    <Peak1D F1="3.927153" intensity="7.267443e-02" type="0"/>
    <Peak1D F1="3.838854" intensity="2.933195e-02" type="0"/>
    <Peak1D F1="3.820121" intensity="8.203072e-01" type="0"/>
    <Peak1D F1="3.796648" intensity="1.001431e+00" type="0"/>
    <Peak1D F1="3.742590" intensity="1.619340e-01" type="0"/>
    <Peak1D F1="3.618211" intensity="8.892951e-01" type="0"/>
    <Peak1D F1="3.594715" intensity="8.250480e-01" type="0"/>
    <Peak1D F1="3.587215" intensity="1.140947e+00" type="0"/>
    <Peak1D F1="3.585056" intensity="1.163168e+00" type="0"/>
    <Peak1D F1="3.550544" intensity="7.971850e-01" type="0"/>
    <Peak1D F1="3.538205" intensity="8.075538e-01" type="0"/>
    <Peak1D F1="3.515794" intensity="7.782421e-02" type="0"/>
    <Peak1D F1="3.497355" intensity="3.261178e-01" type="0"/>
    <Peak1D F1="3.484489" intensity="3.229914e-01" type="0"/>
    <Peak1D F1="3.467531" intensity="2.059829e-01" type="0"/>
    <Peak1D F1="3.464929" intensity="2.163967e-01" type="0"/>
    <Peak1D F1="3.454713" intensity="2.990154e-01" type="0"/>
    <Peak1D F1="3.446737" intensity="3.462468e-01" type="0"/>
    <Peak1D F1="3.439632" intensity="3.318444e-01" type="0"/>
    <Peak1D F1="3.436510" intensity="3.465396e-01" type="0"/>
    <Peak1D F1="3.427271" intensity="2.499590e-01" type="0"/>
    <Peak1D F1="3.413188" intensity="1.805336e-01" type="0"/>
    <Peak1D F1="3.386374" intensity="5.191936e-01" type="0"/>
    <Peak1D F1="3.328182" intensity="2.618816e-02" type="0"/>
    <Peak1D F1="3.317478" intensity="5.341805e-02" type="0"/>
    <Peak1D F1="3.299913" intensity="1.602981e-01" type="0"/>
    <Peak1D F1="3.286795" intensity="8.562192e-01" type="0"/>
    <Peak1D F1="3.282389" intensity="5.093614e-01" type="0"/>
    <Peak1D F1="3.274829" intensity="6.581529e-01" type="0"/>
    <Peak1D F1="3.269805" intensity="7.165168e-01" type="0"/>
    <Peak1D F1="3.257400" intensity="6.202402e-01" type="0"/>
    <Peak1D F1="3.254004" intensity="5.138162e-01" type="0"/>
    <Peak1D F1="3.242547" intensity="2.507852e+00" type="0"/>
    <Peak1D F1="3.235787" intensity="6.318546e+00" type="0"/>
    <Peak1D F1="3.205755" intensity="2.403578e-01" type="0"/>
    <Peak1D F1="3.197122" intensity="2.860438e-01" type="0"/>
    <Peak1D F1="3.188127" intensity="2.042393e-01" type="0"/>
    <Peak1D F1="3.184017" intensity="2.183556e-01" type="0"/>
    <Peak1D F1="3.169385" intensity="1.298265e-01" type="0"/>
    <Peak1D F1="3.163267" intensity="1.163428e-01" type="0"/>
    <Peak1D F1="3.144983" intensity="1.155395e-01" type="0"/>
    <Peak1D F1="3.134830" intensity="9.230620e-02" type="0"/>
    <Peak1D F1="3.125078" intensity="1.893699e-01" type="0"/>
    <Peak1D F1="3.115852" intensity="1.044644e-01" type="0"/>
    <Peak1D F1="3.109545" intensity="1.025981e-01" type="0"/>
    <Peak1D F1="3.104505" intensity="1.233551e-01" type="0"/>
    <Peak1D F1="3.090182" intensity="1.028097e-01" type="0"/>
    <Peak1D F1="3.000220" intensity="2.890789e-01" type="0"/>
    <Peak1D F1="2.984309" intensity="3.597004e-01" type="0"/>
    <Peak1D F1="2.977539" intensity="6.719896e-01" type="0"/>
    <Peak1D F1="2.961771" intensity="5.791073e-01" type="0"/>
    <Peak1D F1="2.744374" intensity="7.077719e-02" type="0"/>
    <Peak1D F1="2.666520" intensity="2.185350e-01" type="0"/>
    <Peak1D F1="2.660667" intensity="2.534182e-01" type="0"/>
    <Peak1D F1="2.653980" intensity="2.925599e-01" type="0"/>
    <Peak1D F1="2.648192" intensity="3.204810e-01" type="0"/>
    <Peak1D F1="2.641026" intensity="1.622565e-01" type="0"/>
    <Peak1D F1="2.628778" intensity="2.579149e-01" type="0"/>
    <Peak1D F1="2.621907" intensity="5.291804e-01" type="0"/>
    <Peak1D F1="2.609967" intensity="5.657891e-01" type="0"/>
    <Peak1D F1="2.598923" intensity="3.715822e-01" type="0"/>
    <Peak1D F1="2.592857" intensity="2.597261e-01" type="0"/>
    <Peak1D F1="2.578574" intensity="3.278081e-01" type="0"/>
    <Peak1D F1="2.575935" intensity="2.962797e-01" type="0"/>
    <Peak1D F1="2.572137" intensity="2.592083e-01" type="0"/>
    <Peak1D F1="2.561669" intensity="2.746585e-01" type="0"/>
    <Peak1D F1="2.555234" intensity="1.913397e-01" type="0"/>
    <Peak1D F1="2.542586" intensity="2.179264e-02" type="0"/>
    <Peak1D F1="2.480357" intensity="3.580423e-01" type="0"/>
    <Peak1D F1="2.463892" intensity="3.972937e-01" type="0"/>
    <Peak1D F1="2.356671" intensity="2.397597e-01" type="0"/>
    <Peak1D F1="2.347823" intensity="3.256452e-01" type="0"/>
    <Peak1D F1="2.303170" intensity="6.849295e-01" type="0"/>
    <Peak1D F1="2.277865" intensity="8.342171e-01" type="0"/>
    <Peak1D F1="2.252879" intensity="3.094393e-01" type="0"/>
    <Peak1D F1="2.240824" intensity="4.998704e+00" type="0"/>
    <Peak1D F1="2.230981" intensity="5.742491e-01" type="0"/>
    <Peak1D F1="2.218343" intensity="2.833589e-01" type="0"/>
    <Peak1D F1="2.198340" intensity="1.828973e+00" type="0"/>
    <Peak1D F1="2.180151" intensity="5.346571e+00" type="0"/>
    <Peak1D F1="2.149541" intensity="3.712084e-01" type="0"/>
    <Peak1D F1="2.136318" intensity="2.752839e-01" type="0"/>
    <Peak1D F1="2.126285" intensity="2.313223e-01" type="0"/>
    <Peak1D F1="2.104999" intensity="5.631667e-01" type="0"/>
    <Peak1D F1="2.083373" intensity="2.568690e-01" type="0"/>
    <Peak1D F1="2.064266" intensity="3.367668e-01" type="0"/>
    <Peak1D F1="2.056701" intensity="4.037263e-01" type="0"/>
    <Peak1D F1="1.993884" intensity="9.291889e-01" type="0"/>
    <Peak1D F1="1.977335" intensity="1.737760e+00" type="0"/>
    <Peak1D F1="1.975216" intensity="1.666247e+00" type="0"/>
    <Peak1D F1="1.956560" intensity="2.197665e+00" type="0"/>
    <Peak1D F1="1.908236" intensity="2.910149e+00" type="0"/>
    <Peak1D F1="1.896194" intensity="3.061743e+00" type="0"/>
    <Peak1D F1="1.887246" intensity="2.740995e+00" type="0"/>
    <Peak1D F1="1.857248" intensity="1.969448e+00" type="0"/>
    <Peak1D F1="1.852979" intensity="1.912922e+00" type="0"/>
    <Peak1D F1="1.844623" intensity="1.798693e+00" type="0"/>
    <Peak1D F1="1.840170" intensity="1.757957e+00" type="0"/>
    <Peak1D F1="1.833221" intensity="1.681843e+00" type="0"/>
    <Peak1D F1="1.829144" intensity="1.615948e+00" type="0"/>
    <Peak1D F1="1.820511" intensity="1.554914e+00" type="0"/>
    <Peak1D F1="1.816587" intensity="1.481708e+00" type="0"/>
    <Peak1D F1="1.808004" intensity="1.378595e+00" type="0"/>
    <Peak1D F1="1.714357" intensity="8.321270e-01" type="0"/>
    <Peak1D F1="1.689835" intensity="1.133558e+00" type="0"/>
    <Peak1D F1="1.681437" intensity="7.622677e-01" type="0"/>
    <Peak1D F1="1.669216" intensity="6.950468e-01" type="0"/>
    <Peak1D F1="1.663386" intensity="7.463087e-01" type="0"/>
    <Peak1D F1="1.644892" intensity="4.925629e-01" type="0"/>
    <Peak1D F1="1.620234" intensity="4.573703e-01" type="0"/>
    <Peak1D F1="1.591167" intensity="1.654525e-01" type="0"/>
    <Peak1D F1="1.586619" intensity="1.729696e-01" type="0"/>
    <Peak1D F1="1.561926" intensity="1.367257e-01" type="0"/>
    <Peak1D F1="1.546150" intensity="2.695423e-01" type="0"/>
    <Peak1D F1="1.538434" intensity="3.256591e-01" type="0"/>
    <Peak1D F1="1.532487" intensity="5.188023e-01" type="0"/>
    <Peak1D F1="1.524014" intensity="6.383528e-01" type="0"/>
    <Peak1D F1="1.507128" intensity="5.268297e-01" type="0"/>
    <Peak1D F1="1.498855" intensity="4.435268e-01" type="0"/>
    <Peak1D F1="1.411766" intensity="1.379836e-01" type="0"/>
    <Peak1D F1="1.399671" intensity="2.487263e-01" type="0"/>
    <Peak1D F1="1.395262" intensity="2.542673e-01" type="0"/>
    <Peak1D F1="1.387722" intensity="3.103340e-01" type="0"/>
    <Peak1D F1="1.383119" intensity="3.296797e-01" type="0"/>
    <Peak1D F1="1.375622" intensity="2.689063e-01" type="0"/>
    <Peak1D F1="1.371349" intensity="3.018202e-01" type="0"/>
    <Peak1D F1="1.359229" intensity="2.095371e-01" type="0"/>
    <Peak1D F1="1.347113" intensity="9.813815e-02" type="0"/>
    <Peak1D F1="1.333591" intensity="8.704201e-01" type="0"/>
    <Peak1D F1="1.323463" intensity="9.486335e-01" type="0"/>
    <Peak1D F1="1.293277" intensity="1.133093e-01" type="0"/>
    <Peak1D F1="1.282042" intensity="2.484424e-01" type="0"/>
    <Peak1D F1="1.274531" intensity="3.349311e-01" type="0"/>
    <Peak1D F1="1.265413" intensity="2.800774e+00" type="0"/>
    <Peak1D F1="1.255076" intensity="3.019320e+00" type="0"/>
    <Peak1D F1="1.248015" intensity="7.139720e+00" type="0"/>
    <Peak1D F1="1.223505" intensity="1.207699e+00" type="0"/>
    <Peak1D F1="1.213976" intensity="9.562787e-01" type="0"/>
    <Peak1D F1="1.210409" intensity="1.017820e+00" type="0"/>
    <Peak1D F1="1.191133" intensity="3.757948e+00" type="0"/>
    <Peak1D F1="1.179044" intensity="7.349355e+00" type="0"/>
    <Peak1D F1="1.165078" intensity="4.461168e+00" type="0"/>
    <Peak1D F1="1.155035" intensity="3.768682e+00" type="0"/>
    <Peak1D F1="1.134347" intensity="1.047331e+00" type="0"/>
    <Peak1D F1="1.126549" intensity="9.844865e-01" type="0"/>
    <Peak1D F1="1.118606" intensity="3.076360e+00" type="0"/>
    <Peak1D F1="1.106146" intensity="3.037837e+00" type="0"/>
    <Peak1D F1="1.087251" intensity="1.490726e+00" type="0"/>
    <Peak1D F1="1.074796" intensity="1.392346e+00" type="0"/>
    <Peak1D F1="1.046376" intensity="2.836281e-01" type="0"/>
    <Peak1D F1="1.031200" intensity="4.975038e+00" type="0"/>
    <Peak1D F1="1.025789" intensity="3.067491e+00" type="0"/>
    <Peak1D F1="1.016939" intensity="5.558206e+00" type="0"/>
    <Peak1D F1="1.005927" intensity="3.566691e+00" type="0"/>
    <Peak1D F1="0.960792" intensity="2.248759e+00" type="0"/>
    <Peak1D F1="0.948078" intensity="2.635308e+00" type="0"/>
    <Peak1D F1="0.932191" intensity="1.323408e+00" type="0"/>
    <Peak1D F1="0.916593" intensity="6.079340e-01" type="0"/>
    <Peak1D F1="0.901026" intensity="5.654974e-01" type="0"/>
    <Peak1D F1="0.887105" intensity="4.911828e-01" type="0"/>
    <Peak1D F1="0.873001" intensity="3.568138e-01" type="0"/>
    <Peak1D F1="0.862119" intensity="3.235374e-01" type="0"/>
    <Peak1D F1="0.842030" intensity="7.757146e-01" type="0"/>
    <Peak1D F1="0.833520" intensity="2.178252e+00" type="0"/>
    <Peak1D F1="0.824133" intensity="3.565744e+00" type="0"/>
    <Peak1D F1="0.812342" intensity="4.637651e+00" type="0"/>
    <Peak1D F1="0.799975" intensity="2.767042e+00" type="0"/>
    <Peak1D F1="0.773115" intensity="6.511342e-01" type="0"/>
    <Peak1D F1="0.705877" intensity="2.373686e-01" type="0"/>
    <Peak1D F1="0.693506" intensity="2.092792e-01" type="0"/>
    <Peak1D F1="0.657287" intensity="7.455106e-01" type="0"/>
    <Peak1D F1="0.645158" intensity="1.320044e+00" type="0"/>
    <Peak1D F1="0.632866" intensity="8.486843e-01" type="0"/>
    <Peak1D F1="0.436947" intensity="7.346683e-02" type="0"/>
    <Peak1D F1="0.415509" intensity="6.677351e-02" type="0"/>
    <Peak1D F1="0.407922" intensity="6.338155e-02" type="0"/>
    <Peak1D F1="0.380701" intensity="5.830843e-02" type="0"/>
    <Peak1D F1="0.299202" intensity="3.874287e-02" type="0"/>
    <Peak1D F1="0.262939" intensity="3.401369e-02" type="0"/>
    <Peak1D F1="0.229644" intensity="2.761954e-02" type="0"/>
    <Peak1D F1="0.215877" intensity="2.962793e-02" type="0"/>
    <Peak1D F1="0.207215" intensity="2.612623e-02" type="0"/>
    <Peak1D F1="0.194281" intensity="2.379992e-02" type="0"/>
    <Peak1D F1="0.169899" intensity="1.928630e-02" type="0"/>
    <Peak1D F1="0.097132" intensity="1.519325e-02" type="0"/>
    <Peak1D F1="0.017171" intensity="3.233809e-02" type="0"/>
    <Peak1D F1="0.007445" intensity="5.597439e-02" type="0"/>
    <Peak1D F1="-0.000109" intensity="1.573920e+00" type="0"/>
    <Peak1D F1="-0.024296" intensity="6.398661e-02" type="0"/>
    <Peak1D F1="-0.070922" intensity="1.993430e-02" type="0"/>
    <Peak1D F1="-0.100944" intensity="1.444152e-02" type="0"/>
    <Peak1D F1="-0.235549" intensity="5.631916e-02" type="0"/>
  </PeakList1D>
</PeakList>
