# Supplementary material for: Hybrid Antibiotics Targeting the Bacterial Ribosome
Source: ACS Cent Sci. 2025 Sep 17;11(11):2133–42. doi: 10.1021/acscentsci.5c01046 (PMC12670282; doi:10.1021/acscentsci.5c01046)
Supplement: Supplementary file 3 [file oc5c01046_si_003.zip › RawData/Comp11-AZI-Click-TDZ/ME-SK-15-2D/10/pdata/1/peakrng]

P    #regions in PPM
# 2025-04-19 22:11:34 -0700  icon@rsav600mb
# low field   high field   mi   maxi
  12.9244899749756  -1.09767844428842  0.000  10000.000  # for region 1
