# Supplementary material for: Hybrid Antibiotics Targeting the Bacterial Ribosome
Source: ACS Cent Sci. 2025 Sep 17;11(11):2133–42. doi: 10.1021/acscentsci.5c01046 (PMC12670282; doi:10.1021/acscentsci.5c01046)
Supplement: Supplementary file 3 [file oc5c01046_si_003.zip › RawData/Comp11-AZI-Click-TDZ/ME-SK-15-2D/10/specpar]

##TITLE= Parameter file, TopSpin 3.6.3
##JCAMPDX= 5.0
##DATATYPE= Parameter Values
##NPOINTS= 35277	$$ modification sequence number
##ORIGIN= Bruker BioSpin GmbH
##OWNER= nmrsu
$$ 2025-01-09 12:41:21.834 -0800  icon@rsav600mb
$$ /opt/topspin3.6.3/conf/instr/spect/specpar
$$ process /opt/topspin3.6.3/prog/mod/hconfserver
##$ANCIEN= (0..7)
0 0 0 0 0 0 0 0
##$BF1= 100.13
##$BF2= 100.13
##$BF3= 100.13
##$DEC= 1
##$DECB= 1
##$DEF19F= yes
##$DEFRSEL= yes
##$HPMOD= (0..7)
0 0 0 0 0 0 0 0
##$HPPRECH= (0..15)
-1 -1 -1 -1 -1 -1 -1 -1 -1 -1 -1 -1 -1 -1 -1 -1
##$HPSELECT= no
##$LOCSW19F= -1
##$LOCSW2H= -1
##$NUC1= 1
##$NUC2= 10
##$NUC3= 0
##$NUC4= 0
##$NUC5= 0
##$NUC6= 0
##$NUC7= 0
##$NUC8= 0
##$NUCARR= (0..123)
600.3 600.3 92.149704986 640.303835922 457.302392928 88.340664258 233.299373391
84.353033439 64.494178974 192.600095922 150.94555506 43.379580951 60.827870736
81.379411371 564.846348033 47.389458888 158.7907557 36.748174905 156.419324577
119.262723561 243.005894226 46.079028 58.816847727 48.958817175 28.012237119
34.829514054 15.375513915 40.400364087 145.823357241 33.842116602 33.851139111
59.851764927 157.896596844 33.931933488 148.809675654 19.436381334 142.433625222
53.643114153 159.172384419 170.507369079 37.559588409 144.080128062 183.071714112
20.940354945 102.787051842 114.486292539 31.321985166 150.39904194 162.120127554
23.0971428 57.958622829 196.420885362 26.015933466 29.415888594 55.805676894
146.93044851 39.121106778 39.942131085 135.117480978 27.644721453 30.983698107
19.128241341 27.4703283 24.299057457 27.935158599 127.35652644 133.225629525
131.260127265 131.541511887 196.410650247 213.900450777 223.855663896 143.655253731
77.794179651 157.096961226 189.393263307 120.104938458 166.944546558 49.488257763
78.736200426 59.636545371 66.710906784 79.2053829 84.796222923 183.81186
32.71635 20.17008 25.03251 20.65032 149.23458 65.91294 18.42921 24.19209
144.31212 20.65032 28.93446 128.10402 17.28864 49.76487 105.048333918 28.940463
68.458212 48.810393 24.054021 15.109551 71.9735688 25.010821161 135.2151738
136.5778548 13.700832993 46.6156962 10.313154 11.231613 129.045194352 10.379187
107.518664466 39.689332749 342.9105696 346.276079514 125.586355797 96.463935864
11.0539242 21.79089 100
##$NUCOFFS= (0..127)
<1H> <13C> <2H> <15N> <19F> <> <> <> <> <> <> <> <> <> <> <> <> <> <> <>
<> <> <> <> <> <> <> <> <> <> <> <> <> <> <> <> <> <> <> <> <> <> <> <>
<> <> <> <> <> <> <> <> <> <> <> <> <> <> <> <> <> <> <> <> <> <> <> <>
<> <> <> <> <> <> <> <> <> <> <> <> <> <> <> <> <> <> <> <> <> <> <> <>
<> <> <> <> <> <> <> <> <> <> <> <> <> <> <> <> <> <> <> <> <> <> <> <>
<> <> <> <> <> <> <> <> <> <> <> <>
##$OBS= 1
##$OFFS= (0..127)
0 0 0 0 0 0 0 0 0 0 0 0 0 0 0 0 0 0 0 0 0 0 0 0 0 0 0 0 0 0 0 0 0 0 0 0
0 0 0 0 0 0 0 0 0 0 0 0 0 0 0 0 0 0 0 0 0 0 0 0 0 0 0 0 0 0 0 0 0 0 0 0
0 0 0 0 0 0 0 0 0 0 0 0 0 0 0 0 0 0 0 0 0 0 0 0 0 0 0 0 0 0 0 0 0 0 0 0
0 0 0 0 0 0 0 0 0 0 0 0 0 0 0 0 0 0 0 0
##$OFFSF= (0..7)
0 0 0 0 0 0 0 0
##$OFFSH= (0..7)
3706.1000000449 0 0 0 0 0 0 0
##$OFFSX= (0..7)
16599.599999978 0 0 0 0 0 0 0
##$OFFSXAS= (0..7)
0 0 0 0 0 0 0 0
##$OFSF1= 0
##$OFSF2= 0
##$OFSH1= 0
##$OFSH2= 0
##$OFSH3= 0
##$OFSX1= 0
##$OFSX2= 0
##$OFSY= 0
##$PACOIL= (0..15)
0 0 0 0 0 0 0 0 0 0 0 0 0 0 0 0
##$PRECHAN= (0..15)
-1 2 -1 0 1 -1 -1 -1 -1 -1 -1 -1 -1 -1 -1 -1
##$RECPRE= (0..15)
-1 0 -1 -1 -1 -1 -1 -1 -1 -1 -1 -1 -1 -1 -1 -1
##$RECPRFX= (0..15)
1 0 0 0 0 0 0 0 0 0 0 0 0 0 0 0
##$RECSEL= (0..15)
0 0 1 0 0 0 0 0 0 0 0 0 0 0 0 0
##$SELREC= (0..9)
0 0 0 0 0 0 0 0 0 0
##$SFO1= 600.303601
##$SFO2= 150.945555
##$SFO3= 600.303601
##$SFO4= 600.303601
##$SFO5= 600.303601
##$SFO6= 600.303601
##$SFO7= 600.303601
##$SFO8= 600.303601
##$TY= (0..123)
0 0 0 0 0 0 0 0 0 0 0 0 0 0 0 0 0 0 0 0 0 0 0 0 0 0 0 0 0 0 0 0 0 0 0 0
0 0 0 0 0 0 0 0 0 0 0 0 0 0 0 0 0 0 0 0 0 0 0 0 0 0 0 0 0 0 0 0 0 0 0 0
0 0 0 0 0 0 0 0 0 0 0 0 0 0 0 0 0 0 0 0 0 0 0 0 0 0 0 0 0 0 0 0 0 0 0 0
0 0 0 0 0 0 0 0 0 0 0 0 0 0 0 0
##END=
