# Supplementary material for: Hybrid Antibiotics Targeting the Bacterial Ribosome
Source: ACS Cent Sci. 2025 Sep 17;11(11):2133–42. doi: 10.1021/acscentsci.5c01046 (PMC12670282; doi:10.1021/acscentsci.5c01046)
Supplement: Supplementary file 3 [file oc5c01046_si_003.zip › RawData/Comp11-AZI-Click-TDZ/ME-SK-15-2D/10/topshimreport]

New TopShim run:

version = topshim 2.0.0
date = 2025-04-19
time = 22:08:21.293
command = topshim 

1D SHIMMING

Parameters:

maximum order = 5
probe = Z167963_0008
solvent = CDCl3
shim nucleus = 2H
nucleus optimised for = 1H
o1p (from lock) = 7.24 ppm
optimisation parameters = ls
linewidth 1H = 0.10 Hz
envelope shape / strictness = 2.00 / 200

Results:

initial B0 stdDev = 18.98 Hz
sample size = 2.38 cm, position = -0.06 cm
final B0 stdDev = 1.96 Hz > improvement = 9.7
envelope width = 0.77 Hz
shim changes: 
Z	-384
Z2	-174
Z3	-340
Z4	-858
Z5	-54

duration = 43 sec
completed successfully
finished Sat Apr 19 22:09:03 2025


========================================================================
