# Supplementary material for: Hybrid Antibiotics Targeting the Bacterial Ribosome
Source: ACS Cent Sci. 2025 Sep 17;11(11):2133–42. doi: 10.1021/acscentsci.5c01046 (PMC12670282; doi:10.1021/acscentsci.5c01046)
Supplement: Supplementary file 3 [file oc5c01046_si_003.zip › RawData/Comp11-AZI-Click-TDZ/ME-SK-15-2D/12/pdata/1/auditp.txt]

##TITLE= Audit trail, TopSpin 3.6.3
##JCAMPDX= 5.01
##ORIGIN= Bruker BioSpin GmbH
##OWNER= icon
$$ /v/data/meinsiedler/nmr/ME-SK-15-2D/12/pdata/1/auditp.txt
##AUDIT TRAIL=  $$ (NUMBER, WHEN, WHO, WHERE, PROCESS, VERSION, WHAT)
(   1,<2025-04-19 23:11:05.168 -0700>,<icon>,<rsav600mb>,<go4>,<TopSpin 3.6.3>,
      <created by zg on data set with UUID '0f935d18-1da6-11f0-b2af-00d861570cc4'
       started at 2025-04-19 22:12:32.093 -0700,
       POWCHK disabled, PULCHK disabled,
       completed at 2025-04-19 23:11:05.150 -0700

       configuration hash MD5:
       4E D8 AA 8F 58 62 53 5B B3 55 DF F3 FE 0E 6A 87
       data hash MD5: 64K
       12 A4 DC DC C7 60 92 C9 21 20 92 06 8D 84 FD C4
>)
(   2,<2025-04-19 23:11:05.544 -0700>,<icon>,<rsav600mb>,<audit>,<TopSpin 3.6.3>,
      <user comment:
       ICON-NMR User ID: meinsiedler
       data hash MD5: 64K
       12 A4 DC DC C7 60 92 C9 21 20 92 06 8D 84 FD C4>)
(   3,<2025-04-19 23:11:06.351 -0700>,<icon>,<rsav600mb>,<proc1d>,<TopSpin 3.6.3>,
      <Start of raw data processing
       ef LB = 1 FT_mod = 6 PKNL = 1 SI = 32K 
       data hash MD5: 32K
       70 55 1F 7C 9A 97 E5 41 1D B9 F8 8E 44 4D 1E 2B>)
(   4,<2025-04-19 23:11:07.008 -0700>,<icon>,<rsav600mb>,<proc1d>,<TopSpin 3.6.3>,
      <apk 
       data hash MD5: 32K
       E5 3F 2E 29 D0 8C F7 8D D0 34 08 05 60 ED 2B 95>)
(   5,<2025-04-19 23:11:07.509 -0700>,<icon>,<rsav600mb>,<proc1d>,<TopSpin 3.6.3>,
      <abs ABSG = 5 
       data hash MD5: 32K
       31 76 B5 E5 67 D2 F4 50 52 31 E9 85 15 57 AC 99>)
##END=

$$ hash MD5
$$ 07 10 38 D4 22 C0 97 53 04 DC 89 3B 04 C0 AF DD
