# Supplementary material for: Hybrid Antibiotics Targeting the Bacterial Ribosome
Source: ACS Cent Sci. 2025 Sep 17;11(11):2133–42. doi: 10.1021/acscentsci.5c01046 (PMC12670282; doi:10.1021/acscentsci.5c01046)
Supplement: Supplementary file 3 [file oc5c01046_si_003.zip › RawData/Comp11-AZI-Click-TDZ/ME-SK-15-2D/12/pdata/1/parm.txt]

Current Data Parameters
NAME        ME-SK-15-2D              
EXPNO                12              
PROCNO                1              

F2 - Acquisition Parameters
Date_          20250419              
Time              23.11 h            
INSTRUM           spect              
PROBHD   Z167963_0008 (              
PULPROG     deptqgpsp.2              
TD                65536              
SOLVENT           CDCl3              
NS                  700              
DS                    8              
SWH           36231.883 Hz           
FIDRES         1.105709 Hz           
AQ            0.9043968 sec          
RG               191.78              
DW               13.800 usec         
DE                25.00 usec         
TE                295.0 K            
CNST2       145.0000000              
D1           4.00000000 sec          
D2           0.00344828 sec          
D12          0.00002000 sec          
D16          0.00020000 sec          
D28          2.90000010 sec          
TD0                   1              
SFO1        150.9621546 MHz          
NUC1                13C              
P1                10.00 usec         
P13             2000.00 usec         
PLW0                  0 W            
PLW1        22.90600014 W            
SPNAM[5]    Crp60comp.4              
SPOAL5            0.500              
SPOFFS5               0 Hz           
SPW5         3.49979997 W            
SFO2        600.3024009 MHz          
NUC2                 1H              
CNST12        1.5000000              
CPDPRG[2        waltz16              
P0                15.00 usec         
P3                10.00 usec         
P4                20.00 usec         
PCPD2             80.00 usec         
PLW2        19.73600006 W            
PLW12        0.30836999 W            
PLW13        0.15487000 W            
GPNAM[1]     SMSQ10.100              
GPZ1              31.00 %            
GPNAM[2]     SMSQ10.100              
GPZ2              31.00 %            
GPNAM[3]     SMSQ10.100              
GPZ3              31.00 %            
P16             1000.00 usec         

F2 - Processing parameters
SI                32768              
SF          150.9455550 MHz          
WDW                  EM              
SSB                   0              
LB                 1.00 Hz           
GB                    0              
PC                 1.40              
