# Supplementary material for: Hybrid Antibiotics Targeting the Bacterial Ribosome
Source: ACS Cent Sci. 2025 Sep 17;11(11):2133–42. doi: 10.1021/acscentsci.5c01046 (PMC12670282; doi:10.1021/acscentsci.5c01046)
Supplement: Supplementary file 3 [file oc5c01046_si_003.zip › RawData/Comp11-AZI-Click-TDZ/ME-SK-15-2D/12/pdata/1/peaklist.xml]

<?xml version="1.0" encoding="UTF-8"?>
<PeakList>
  <PeakList1D>
    <PeakList1DHeader creator="icon" date="2025-04-19T23:11:08.215-07:00" expNo="12" name="ME-SK-15-2D" owner="" procNo="1" source="/v/data/meinsiedler/nmr">
      <PeakPickDetails>F1=229.987106ppm, F2=-10.045692ppm, MI=0.00cm, MAXI=10000.00cm, PC=1.400
      </PeakPickDetails>
    </PeakList1DHeader>
    <Peak1D F1="179.711685" intensity="1.193220e+00" type="0"/>
    <Peak1D F1="179.088455" intensity="3.887916e+00" type="0"/>
    <Peak1D F1="164.699478" intensity="5.927135e+00" type="0"/>
    <Peak1D F1="160.846054" intensity="2.443164e+00" type="0"/>
    <Peak1D F1="159.192719" intensity="3.368620e+00" type="0"/>
    <Peak1D F1="153.060455" intensity="6.324667e+00" type="0"/>
    <Peak1D F1="149.872925" intensity="-5.770460e+00" type="0"/>
    <Peak1D F1="149.852325" intensity="-5.636847e+00" type="0"/>
    <Peak1D F1="147.071167" intensity="1.691343e+00" type="0"/>
    <Peak1D F1="147.024002" intensity="4.179586e+00" type="0"/>
    <Peak1D F1="145.604996" intensity="5.116317e+00" type="0"/>
    <Peak1D F1="139.136780" intensity="2.726776e+00" type="0"/>
    <Peak1D F1="139.065536" intensity="2.400394e+00" type="0"/>
    <Peak1D F1="137.128708" intensity="-6.805327e+00" type="0"/>
    <Peak1D F1="137.106934" intensity="-7.193817e+00" type="0"/>
    <Peak1D F1="132.041245" intensity="3.984445e+00" type="0"/>
    <Peak1D F1="130.718323" intensity="-6.781307e+00" type="0"/>
    <Peak1D F1="130.690582" intensity="-6.464063e+00" type="0"/>
    <Peak1D F1="128.501328" intensity="-4.394226e-01" type="0"/>
    <Peak1D F1="126.999352" intensity="-4.787410e-01" type="0"/>
    <Peak1D F1="123.921730" intensity="-7.856376e+00" type="0"/>
    <Peak1D F1="122.024231" intensity="-1.416260e+01" type="0"/>
    <Peak1D F1="120.900208" intensity="2.526508e+00" type="0"/>
    <Peak1D F1="120.807343" intensity="2.515640e+00" type="0"/>
    <Peak1D F1="113.926895" intensity="-6.352989e+00" type="0"/>
    <Peak1D F1="113.907257" intensity="-5.944538e+00" type="0"/>
    <Peak1D F1="106.692841" intensity="-5.871238e+00" type="0"/>
    <Peak1D F1="106.503517" intensity="-5.432876e+00" type="0"/>
    <Peak1D F1="103.145546" intensity="-2.874117e+00" type="0"/>
    <Peak1D F1="102.934906" intensity="-8.291255e+00" type="0"/>
    <Peak1D F1="94.767441" intensity="-2.333723e+00" type="0"/>
    <Peak1D F1="94.624054" intensity="-6.092080e-01" type="0"/>
    <Peak1D F1="94.486794" intensity="-7.192143e+00" type="0"/>
    <Peak1D F1="83.631981" intensity="-1.865865e+00" type="0"/>
    <Peak1D F1="83.540466" intensity="-6.851740e+00" type="0"/>
    <Peak1D F1="80.872002" intensity="-2.820607e+00" type="0"/>
    <Peak1D F1="79.306625" intensity="-1.913974e+00" type="0"/>
    <Peak1D F1="78.406578" intensity="2.190836e+00" type="0"/>
    <Peak1D F1="78.185104" intensity="-2.008627e+00" type="0"/>
    <Peak1D F1="78.131767" intensity="-8.413553e+00" type="0"/>
    <Peak1D F1="78.025925" intensity="-2.711612e+00" type="0"/>
    <Peak1D F1="77.758110" intensity="-7.592365e+00" type="0"/>
    <Peak1D F1="77.531654" intensity="-7.499841e+00" type="0"/>
    <Peak1D F1="77.437378" intensity="2.693462e+00" type="0"/>
    <Peak1D F1="77.254532" intensity="1.874489e+02" type="0"/>
    <Peak1D F1="77.042885" intensity="1.953862e+02" type="0"/>
    <Peak1D F1="76.831673" intensity="1.950097e+02" type="0"/>
    <Peak1D F1="76.650787" intensity="-1.703965e+00" type="0"/>
    <Peak1D F1="74.102654" intensity="7.715479e+00" type="0"/>
    <Peak1D F1="73.677948" intensity="7.289282e+00" type="0"/>
    <Peak1D F1="73.528481" intensity="1.849325e+00" type="0"/>
    <Peak1D F1="73.335693" intensity="-7.733827e+00" type="0"/>
    <Peak1D F1="73.165009" intensity="4.657371e-01" type="0"/>
    <Peak1D F1="72.995758" intensity="5.938070e+00" type="0"/>
    <Peak1D F1="72.848366" intensity="2.254018e+00" type="0"/>
    <Peak1D F1="70.991295" intensity="-7.816808e+00" type="0"/>
    <Peak1D F1="70.959076" intensity="-3.098961e+00" type="0"/>
    <Peak1D F1="70.469887" intensity="-1.019346e+01" type="0"/>
    <Peak1D F1="70.097763" intensity="-7.265634e-01" type="0"/>
    <Peak1D F1="70.043694" intensity="5.882377e+00" type="0"/>
    <Peak1D F1="68.769867" intensity="5.816207e-01" type="0"/>
    <Peak1D F1="68.744843" intensity="-1.351344e+00" type="0"/>
    <Peak1D F1="68.672737" intensity="-7.190978e+00" type="0"/>
    <Peak1D F1="65.839462" intensity="-2.290805e+00" type="0"/>
    <Peak1D F1="65.738297" intensity="-7.882349e-01" type="0"/>
    <Peak1D F1="65.619537" intensity="-7.877519e+00" type="0"/>
    <Peak1D F1="65.049309" intensity="-2.200661e+00" type="0"/>
    <Peak1D F1="64.991501" intensity="-7.018301e+00" type="0"/>
    <Peak1D F1="64.295555" intensity="-2.443223e+00" type="0"/>
    <Peak1D F1="62.589142" intensity="-7.767313e+00" type="0"/>
    <Peak1D F1="52.550770" intensity="1.269273e+00" type="0"/>
    <Peak1D F1="52.186485" intensity="1.263269e+01" type="0"/>
    <Peak1D F1="52.066547" intensity="6.418418e-01" type="0"/>
    <Peak1D F1="51.971519" intensity="5.223156e-01" type="0"/>
    <Peak1D F1="49.532524" intensity="-4.613789e+00" type="0"/>
    <Peak1D F1="49.452789" intensity="-1.222268e+01" type="0"/>
    <Peak1D F1="48.880135" intensity="8.647763e+00" type="0"/>
    <Peak1D F1="47.141125" intensity="1.189241e+01" type="0"/>
    <Peak1D F1="45.664921" intensity="-2.875633e+00" type="0"/>
    <Peak1D F1="45.474552" intensity="-7.880151e+00" type="0"/>
    <Peak1D F1="42.563091" intensity="-6.585030e+00" type="0"/>
    <Peak1D F1="42.466030" intensity="-2.778252e+00" type="0"/>
    <Peak1D F1="42.296665" intensity="-5.664296e-01" type="0"/>
    <Peak1D F1="42.172150" intensity="5.471430e+00" type="0"/>
    <Peak1D F1="41.858009" intensity="5.104927e-01" type="0"/>
    <Peak1D F1="41.669014" intensity="1.567340e+00" type="0"/>
    <Peak1D F1="39.779751" intensity="-1.500000e+01" type="0"/>
    <Peak1D F1="36.940987" intensity="-1.250326e+01" type="0"/>
    <Peak1D F1="36.078354" intensity="-1.190225e+01" type="0"/>
    <Peak1D F1="35.171085" intensity="-4.162518e+00" type="0"/>
    <Peak1D F1="34.921085" intensity="4.352245e-01" type="0"/>
    <Peak1D F1="34.627258" intensity="7.265985e+00" type="0"/>
    <Peak1D F1="34.497421" intensity="2.210255e+00" type="0"/>
    <Peak1D F1="31.937902" intensity="5.175767e-01" type="0"/>
    <Peak1D F1="30.565454" intensity="2.199575e+00" type="0"/>
    <Peak1D F1="30.482229" intensity="6.243274e+00" type="0"/>
    <Peak1D F1="29.714413" intensity="3.463538e+00" type="0"/>
    <Peak1D F1="29.376881" intensity="6.136733e-01" type="0"/>
    <Peak1D F1="27.639315" intensity="-9.802554e+00" type="0"/>
    <Peak1D F1="27.418528" intensity="-4.405510e-01" type="0"/>
    <Peak1D F1="27.257444" intensity="-4.424628e+00" type="0"/>
    <Peak1D F1="26.730530" intensity="-7.406476e+00" type="0"/>
    <Peak1D F1="26.277426" intensity="-2.750900e+00" type="0"/>
    <Peak1D F1="22.708527" intensity="5.683686e-01" type="0"/>
    <Peak1D F1="22.006578" intensity="-1.452090e+01" type="0"/>
    <Peak1D F1="21.616825" intensity="-1.259825e+01" type="0"/>
    <Peak1D F1="21.544861" intensity="-6.170820e+00" type="0"/>
    <Peak1D F1="21.380529" intensity="-4.156862e+00" type="0"/>
    <Peak1D F1="21.335421" intensity="2.263925e+00" type="0"/>
    <Peak1D F1="21.318008" intensity="-5.755074e+00" type="0"/>
    <Peak1D F1="21.303558" intensity="4.628726e+00" type="0"/>
    <Peak1D F1="21.171490" intensity="-6.301563e-01" type="0"/>
    <Peak1D F1="21.103344" intensity="-6.191495e-01" type="0"/>
    <Peak1D F1="21.035988" intensity="-5.351605e-01" type="0"/>
    <Peak1D F1="20.932775" intensity="-4.939443e-01" type="0"/>
    <Peak1D F1="18.161640" intensity="-1.088934e+01" type="0"/>
    <Peak1D F1="18.129448" intensity="-5.521225e+00" type="0"/>
    <Peak1D F1="16.302221" intensity="-9.115312e+00" type="0"/>
    <Peak1D F1="15.735232" intensity="-3.973500e+00" type="0"/>
    <Peak1D F1="15.046418" intensity="-4.811264e+00" type="0"/>
    <Peak1D F1="14.769977" intensity="-6.397499e-01" type="0"/>
    <Peak1D F1="14.585688" intensity="-1.115934e+01" type="0"/>
    <Peak1D F1="14.145574" intensity="-5.556026e-01" type="0"/>
    <Peak1D F1="11.229921" intensity="-1.036066e+01" type="0"/>
    <Peak1D F1="10.958488" intensity="-5.260619e+00" type="0"/>
    <Peak1D F1="9.417144" intensity="-5.219045e-01" type="0"/>
    <Peak1D F1="8.968889" intensity="-8.347256e+00" type="0"/>
    <Peak1D F1="8.859798" intensity="-3.161107e+00" type="0"/>
    <Peak1D F1="7.048394" intensity="-9.557742e+00" type="0"/>
    <Peak1D F1="6.506042" intensity="-3.897885e+00" type="0"/>
    <Peak1D F1="1.036163" intensity="-6.756939e-01" type="0"/>
  </PeakList1D>
</PeakList>
