# Supplementary material for: Hybrid Antibiotics Targeting the Bacterial Ribosome
Source: ACS Cent Sci. 2025 Sep 17;11(11):2133–42. doi: 10.1021/acscentsci.5c01046 (PMC12670282; doi:10.1021/acscentsci.5c01046)
Supplement: Supplementary file 3 [file oc5c01046_si_003.zip › RawData/Comp11-AZI-Click-TDZ/ME-SK-15-2D/12/scon2]

##TITLE= Parameter file, TopSpin 3.6.3
##JCAMPDX= 5.0
##DATATYPE= Parameter Values
##NPOINTS= 1	$$ modification sequence number
##ORIGIN= Bruker BioSpin GmbH
##OWNER= icon
$$ 2025-04-19 22:12:31.105 -0700  icon@rsav600mb
$$ /v/data/meinsiedler/nmr/ME-SK-15-2D/12/scon2
$$ process /opt/topspin3.6.3/prog/mod/go4
##$BLKTR= (0..19)
3 3 3 3 3 3 3 3 3 3 3 3 3 3 3 3 3 3 3 3
##$DE1= 4.5
##$DEADC= 0.5
##$DEPA= 4.5
##$DERX= 1.5
##$FILCOR= 0
##$GRADCHAN= 0
##$GRADPRE= (0..1)
10 10
##$HD_BLKTR= (0..19)
1 1 1 1 1 1 1 1 1 1 1 1 1 1 1 1 1 1 1 1
##$HD_DE1= 5
##$HD_DEADC= 0
##$HD_DEPA= 2.5
##$HD_DERX= 0
##END=
