# Supplementary material for: Hybrid Antibiotics Targeting the Bacterial Ribosome
Source: ACS Cent Sci. 2025 Sep 17;11(11):2133–42. doi: 10.1021/acscentsci.5c01046 (PMC12670282; doi:10.1021/acscentsci.5c01046)
Supplement: Supplementary file 3 [file oc5c01046_si_003.zip › RawData/Comp11-AZI-Click-TDZ/ME-SK-15-2D/14/acqu2]

##TITLE= Parameter file, TopSpin 3.6.3
##JCAMPDX= 5.0
##DATATYPE= Parameter Values
##NPOINTS= 1	$$ modification sequence number
##ORIGIN= Bruker BioSpin GmbH
##OWNER= icon
$$ 2025-04-19 19:17:50.087 -0700  icon@rsav600mb
$$ /opt/topspin3.6.3/prog/curdir/changer/inmrchanger/Apr11-2025-1110-icon/22/22.293/data/nmr/ME-SK-15-2D/14/acqu2
$$ process /opt/topspin3.6.3/prog/mod/xwish3
##$ACQT0= 0
##$BF1= 150.945555
##$FnILOOP= 0
##$FnMODE= 6
##$NUC1= <13C>
##$NusJSP= 0
##$NusT2= 1
##$NusTD= 0
##$O1= 12074.09
##$ProjAngle= 0
##$SFO1= 150.95762909
##$SW= 199.96845074108
##$SW_h= 30186.7632166739
##$TD= 256
##END=
