# Supplementary material for: Hybrid Antibiotics Targeting the Bacterial Ribosome
Source: ACS Cent Sci. 2025 Sep 17;11(11):2133–42. doi: 10.1021/acscentsci.5c01046 (PMC12670282; doi:10.1021/acscentsci.5c01046)
Supplement: Supplementary file 3 [file oc5c01046_si_003.zip › RawData/Comp11-AZI-Click-TDZ/ME-SK-15-2D/14/audita.txt]

##TITLE= Audit trail, TopSpin 3.6.3
##JCAMPDX= 5.01
##ORIGIN= Bruker BioSpin GmbH
##OWNER= icon
$$ /v/data/meinsiedler/nmr/ME-SK-15-2D/14/audita.txt
##AUDIT TRAIL=  $$ (NUMBER, WHEN, WHO, WHERE, PROCESS, VERSION, WHAT)
(   1,<2025-04-19 23:52:36.952 -0700>,<icon>,<rsav600mb>,<go4>,<TopSpin 3.6.3>,
      <created by zg on data set with UUID '63ee4730-1dae-11f0-9d1d-00d861570cc4'
       started at 2025-04-19 23:12:10.063 -0700,
       POWCHK disabled, PULCHK disabled,
       completed at 2025-04-19 23:52:36.937 -0700

       configuration hash MD5:
       4E D8 AA 8F 58 62 53 5B B3 55 DF F3 FE 0E 6A 87
       data hash MD5: 2K * 128
       52 55 E2 CF 7C 6F 43 D2 36 33 DB 17 60 E0 95 6A
>)
(   2,<2025-04-19 23:52:37.360 -0700>,<icon>,<rsav600mb>,<audit>,<TopSpin 3.6.3>,
      <user comment:
       ICON-NMR User ID: meinsiedler
       data hash MD5: 2K * 128
       52 55 E2 CF 7C 6F 43 D2 36 33 DB 17 60 E0 95 6A>)
##END=

$$ hash MD5
$$ 4A 59 21 F9 F8 2D 28 C8 48 F5 2C C1 C4 09 A1 61
