# Supplementary material for: Hybrid Antibiotics Targeting the Bacterial Ribosome
Source: ACS Cent Sci. 2025 Sep 17;11(11):2133–42. doi: 10.1021/acscentsci.5c01046 (PMC12670282; doi:10.1021/acscentsci.5c01046)
Supplement: Supplementary file 3 [file oc5c01046_si_003.zip › RawData/Comp11-AZI-Click-TDZ/ME-SK-15-2D/14/nuslist]

0
21
73
114
63
9
127
36
20
17
6
102
57
12
100
19
126
39
28
85
26
18
13
86
42
122
38
115
118
4
31
96
111
2
11
40
60
109
104
91
80
55
101
103
89
34
32
124
46
14
75
47
67
49
120
24
84
25
27
72
7
77
116
107
