# Supplementary material for: Hybrid Antibiotics Targeting the Bacterial Ribosome
Source: ACS Cent Sci. 2025 Sep 17;11(11):2133–42. doi: 10.1021/acscentsci.5c01046 (PMC12670282; doi:10.1021/acscentsci.5c01046)
Supplement: Supplementary file 3 [file oc5c01046_si_003.zip › RawData/Comp11-AZI-Click-TDZ/ME-SK-15-2D/14/pdata/1/clevels]

##TITLE= Parameter file, TopSpin 3.6.3
##JCAMPDX= 5.0
##DATATYPE= Parameter Values
##NPOINTS= 1	$$ modification sequence number
##ORIGIN= Bruker BioSpin GmbH
##OWNER= icon
$$ 2025-04-19 19:17:50.088 -0700  icon@rsav600mb
$$ /opt/topspin3.6.3/prog/curdir/changer/inmrchanger/Apr11-2025-1110-icon/22/22.293/data/nmr/ME-SK-15-2D/14/pdata/1/clevels
$$ process /opt/topspin3.6.3/prog/mod/xwish3
##$LEVELS= (0..255)
-183975.8 -153313.1 -127760.9 -106467.4 -88722.9 -73935.7 -61613.1 -51344.3
-42786.9 -35655.7 -29713.1 -24760.9 -20634.1 -17195.1 -14329.2 -11941 -9950.9
-8292.4 -6910.3 -5758.6 5758.6 6910.3 8292.4 9950.9 11941 14329.2 17195.1
20634.1 24760.9 29713.1 35655.7 42786.9 51344.3 61613.1 73935.7 88722.9
106467.4 127760.9 153313.1 183975.8 0 0 0 0 0 0 0 0 0 0 0 0 0 0 0 0 0 0
0 0 0 0 0 0 0 0 0 0 0 0 0 0 0 0 0 0 0 0 0 0 0 0 0 0 0 0 0 0 0 0 0 0 0 0
0 0 0 0 0 0 0 0 0 0 0 0 0 0 0 0 0 0 0 0 0 0 0 0 0 0 0 0 0 0 0 0 0 0 0 0
0 0 0 0 0 0 0 0 0 0 0 0 0 0 0 0 0 0 0 0 0 0 0 0 0 0 0 0 0 0 0 0 0 0 0 0
0 0 0 0 0 0 0 0 0 0 0 0 0 0 0 0 0 0 0 0 0 0 0 0 0 0 0 0 0 0 0 0 0 0 0 0
0 0 0 0 0 0 0 0 0 0 0 0 0 0 0 0 0 0 0 0 0 0 0 0 0 0 0 0 0 0 0 0 0 0 0 0
0 0 0 0 0 0 0 0 0 0 0 0 0 0 0 0 0 0
##$LEVSIGN= 3
##$MAXLEV= 20
##$METHOD= 0
##$NEGBASE= -5758.6
##$NEGINCR= 1.2
##$POSBASE= 5758.6
##$POSINCR= 1.2
##END=
