# Supplementary material for: Hybrid Antibiotics Targeting the Bacterial Ribosome
Source: ACS Cent Sci. 2025 Sep 17;11(11):2133–42. doi: 10.1021/acscentsci.5c01046 (PMC12670282; doi:10.1021/acscentsci.5c01046)
Supplement: Supplementary file 3 [file oc5c01046_si_003.zip › RawData/Comp11-AZI-Click-TDZ/ME-SK-15-2D/14/pdata/1/outd]

##TITLE= Parameter file, TopSpin 3.6.3
##JCAMPDX= 5.0
##DATATYPE= Parameter Values
##NPOINTS= 1	$$ modification sequence number
##ORIGIN= Bruker BioSpin GmbH
##OWNER= icon
$$ 2025-04-19 19:17:50.088 -0700  icon@rsav600mb
$$ /opt/topspin3.6.3/prog/curdir/changer/inmrchanger/Apr11-2025-1110-icon/22/22.293/data/nmr/ME-SK-15-2D/14/pdata/1/outd
$$ process /opt/topspin3.6.3/prog/mod/xwish3
##$CURPLOT= <C280>
##$CURPRIN= <$C280>
##$DFORMAT= <normdp>
##$LAYOUT= <+/2D_inv.xwp>
##$LFORMAT= <normlp>
##$PFORMAT= <normpl>
##END=
