# Supplementary material for: Hybrid Antibiotics Targeting the Bacterial Ribosome
Source: ACS Cent Sci. 2025 Sep 17;11(11):2133–42. doi: 10.1021/acscentsci.5c01046 (PMC12670282; doi:10.1021/acscentsci.5c01046)
Supplement: Supplementary file 3 [file oc5c01046_si_003.zip › RawData/Comp11-AZI-Click-TDZ/ME-SK-15-2D/14/shimvalues]

# Sat Apr 19 23:12:55 2025
#$$PROBEIDENTIFIER=Z167963_0008
#$$PROBENAME=CP2.1 DCH 600S3 C/H-D-05 Z XT
#$$SHIMID=292722
#
# Active Shim Gradients
#
Z           		-6291           
Z2          		1858            
Z3          		-2101           
Z4          		-3194           
Z5          		-414            
Z6          		7787            
Z7          		8897            
Z8          		-13153          
X           		1630            
XZ          		-3645           
XZ2         		1425            
XZ3         		-57             
XZ4         		-1088           
XZ5         		1               
Y           		1806            
YZ          		4474            
YZ2         		668             
YZ3         		3375            
YZ4         		545             
YZ5         		475             
XY          		19464           
XYZ         		141             
XYZ2        		3892            
XYZ3        		1635            
XYZ4        		-13514          
XYZ5        		-5409           
(X2-Y2)     		15499           
(X2-Y2)Z    		980             
(X2-Y2)Z2   		2482            
(X2-Y2)Z3   		-1035           
(X2-Y2)Z4   		-5381           
(X2-Y2)Z5   		770             
X3          		11224           
X3Z         		6465            
Y3          		4727            
Y3Z         		-522            
#
# Lock Parameter
#
FIELD		6931.476
LOCKPHASE		213.260 
LOCKPOWER		-30.000 
LOCKGAIN		122.274 
LOCKDC		-74.300 
LOCKSHIFT		7.240   
LOOPGAIN		-12.000 
LOOPTIME		0.400   
LOOPFILTER		100.000 
#
IEEE64_VERSION_CODE 1
#
# Shim currents 
#
SHIM_SETTING [1 ]  -1881.60994061  
SHIM_SETTING [2 ]  5990.10104110   
SHIM_SETTING [3 ]  -7995.27896456  
SHIM_SETTING [4 ]  -18465.72704460 
SHIM_SETTING [5 ]  4376.27543541   
SHIM_SETTING [6 ]  9080.66279995   
SHIM_SETTING [7 ]  859.20409724    
SHIM_SETTING [8 ]  -14631.57731451 
SHIM_SETTING [9 ]  2603.86643438   
SHIM_SETTING [10]  -633.83515693   
SHIM_SETTING [11]  0.00000000      
SHIM_SETTING [12]  5249.69900000   
SHIM_SETTING [13]  4204.78800000   
SHIM_SETTING [14]  2308.03800000   
SHIM_SETTING [15]  -1461.11700000  
SHIM_SETTING [16]  5931.24800000   
SHIM_SETTING [17]  108.98500000    
SHIM_SETTING [18]  3487.37200000   
SHIM_SETTING [19]  -1183.90600000  
SHIM_SETTING [20]  184.86600000    
SHIM_SETTING [21]  10453.43900000  
SHIM_SETTING [22]  9567.47000000   
SHIM_SETTING [23]  20666.34400000  
SHIM_SETTING [24]  17459.48300000  
SHIM_SETTING [25]  1496.98100000   
SHIM_SETTING [26]  1587.95100000   
SHIM_SETTING [27]  8579.22300000   
SHIM_SETTING [28]  10321.65500000  
SHIM_SETTING [29]  -6870.91300000  
SHIM_SETTING [30]  614.38400000    
SHIM_SETTING [31]  -296.41500000   
SHIM_SETTING [32]  -5060.06800000  
SHIM_SETTING [33]  9965.70300000   
SHIM_SETTING [34]  10456.23100000  
SHIM_SETTING [35]  27382.69900000  
SHIM_SETTING [36]  32873.52200000  
SHIM_SETTING [37]  -2581.56600000  
SHIM_SETTING [38]  4724.31100000   
SHIM_SETTING [39]  1955.46100000   
SHIM_SETTING [40]  2600.00000000   
