# Supplementary material for: Hybrid Antibiotics Targeting the Bacterial Ribosome
Source: ACS Cent Sci. 2025 Sep 17;11(11):2133–42. doi: 10.1021/acscentsci.5c01046 (PMC12670282; doi:10.1021/acscentsci.5c01046)
Supplement: Supplementary file 3 [file oc5c01046_si_003.zip › RawData/Comp11-AZI-Click-TDZ/ME-SK-15-2D/15/acqu2s]

##TITLE= Parameter file, TopSpin 3.6.3
##JCAMPDX= 5.0
##DATATYPE= Parameter Values
##NPOINTS= 66	$$ modification sequence number
##ORIGIN= Bruker BioSpin GmbH
##OWNER= icon
$$ 2025-04-20 00:35:44.467 -0700  icon@rsav600mb
$$ /v/data/meinsiedler/nmr/ME-SK-15-2D/15/acqu2s
$$ process /opt/topspin3.6.3/prog/mod/go4
##$ACQT0= 0
##$BF1= 150.945555
##$FnILOOP= 0
##$FnMODE= 6
##$NUC1= <13C>
##$NusJSP= 0
##$NusT2= 1
##$NusTD= 256
##$O1= 16599.59
##$ProjAngle= 0
##$SFO1= 150.96215459
##$SW= 249.029202481297
##$SW_h= 37593.984962406
##$TD= 64
##END=
