# Supplementary material for: Hybrid Antibiotics Targeting the Bacterial Ribosome
Source: ACS Cent Sci. 2025 Sep 17;11(11):2133–42. doi: 10.1021/acscentsci.5c01046 (PMC12670282; doi:10.1021/acscentsci.5c01046)
Supplement: Supplementary file 3 [file oc5c01046_si_003.zip › RawData/Comp11-AZI-Click-TDZ/ME-SK-15-2D/15/pdata/1/auditp.txt]

##TITLE= Audit trail, TopSpin 3.6.3
##JCAMPDX= 5.01
##ORIGIN= Bruker BioSpin GmbH
##OWNER= icon
$$ /v/data/meinsiedler/nmr/ME-SK-15-2D/15/pdata/1/auditp.txt
##AUDIT TRAIL=  $$ (NUMBER, WHEN, WHO, WHERE, PROCESS, VERSION, WHAT)
(   1,<2025-04-20 00:35:46.127 -0700>,<icon>,<rsav600mb>,<go4>,<TopSpin 3.6.3>,
      <created by zg on data set with UUID '2de0f4f2-1db4-11f0-a267-00d861570cc4'
       started at 2025-04-19 23:53:35.915 -0700,
       POWCHK disabled, PULCHK disabled,
       completed at 2025-04-20 00:35:46.067 -0700

       configuration hash MD5:
       4E D8 AA 8F 58 62 53 5B B3 55 DF F3 FE 0E 6A 87
       data hash MD5: 2K * 64
       49 A2 8A D2 23 2E 17 A2 42 BA 23 02 FB D1 FF 2F
>)
(   2,<2025-04-20 00:35:46.705 -0700>,<icon>,<rsav600mb>,<audit>,<TopSpin 3.6.3>,
      <user comment:
       ICON-NMR User ID: meinsiedler
       data hash MD5: 2K * 64
       49 A2 8A D2 23 2E 17 A2 42 BA 23 02 FB D1 FF 2F>)
(   3,<2025-04-20 00:35:50.897 -0700>,<icon>,<rsav600mb>,<proc2d>,<TopSpin 3.6.3>,
      <Start of raw data processing
       xf2 nd2d nodisp n F2: SI = 2K WDW = 2 GB = 0.1 LB = -5 FT_mod = 6 PKNL = 1 PHC0 = 88.70547 PHC1 = 362.4 F1: SI = 1K
       data hash MD5: 2K * 1K
       56 61 FA 16 77 D9 0B 31 81 5E 9F D3 9B DB 4F C2>)
(   4,<2025-04-20 00:35:53.030 -0700>,<icon>,<rsav600mb>,<mddnmr>,<TopSpin 3.6.3>,
      <mdd: parameter modification due to missing license
       Mdd_mod = cs Mdd_CsALG = ist
       data hash MD5: 2K * 1K
       B2 98 27 3C CC E0 B0 FC 23 6D BE 86 2D 13 82 A6>)
(   5,<2025-04-20 00:35:54.399 -0700>,<icon>,<rsav600mb>,<proc2d>,<TopSpin 3.6.3>,
      <xf1 F1: SI = 1K ME_mod = 2 NCOEF = 32 WDW = 4 SSB = 2 FT_mod = 6 FCOR = 0.5
       data hash MD5: 2K * 1K
       FD 8A 06 3B DE 15 7C B9 AB 7D 78 40 A7 BD AD EF>)
(   6,<2025-04-20 00:35:55.133 -0700>,<icon>,<rsav600mb>,<proc2d>,<TopSpin 3.6.3>,
      <xht2
       data hash MD5: 2K * 1K
       FD 8A 06 3B DE 15 7C B9 AB 7D 78 40 A7 BD AD EF>)
(   7,<2025-04-20 00:35:55.866 -0700>,<icon>,<rsav600mb>,<proc2d>,<TopSpin 3.6.3>,
      <mc2 F2: PH_mod = 2
       data hash MD5: 2K * 1K
       2E 9A 71 03 7B 79 25 66 27 AE CD 89 3B 5D 42 61>)
(   8,<2025-04-20 00:35:56.470 -0700>,<icon>,<rsav600mb>,<proc2d>,<TopSpin 3.6.3>,
      <abs2 F2: ABSG = 5 ABSF1 = 11.00528 ABSF2 = -1.007945
       data hash MD5: 2K * 1K
       96 67 70 4F 93 7C 13 55 32 89 FB 0D 0C B2 66 2B>)
(   9,<2025-04-20 00:35:57.165 -0700>,<icon>,<rsav600mb>,<proc2d>,<TopSpin 3.6.3>,
      <abs1 F1: ABSG = 5 ABSF1 = 234.499 ABSF2 = -14.5576
       data hash MD5: 2K * 1K
       4A B9 84 53 94 96 20 2B 5A A0 3A 27 50 B2 1D 6F>)
##END=

$$ hash MD5
$$ BB 18 8C 13 D1 75 11 81 05 EB 8D 9E 44 78 30 98
