# Supplementary material for: Hybrid Antibiotics Targeting the Bacterial Ribosome
Source: ACS Cent Sci. 2025 Sep 17;11(11):2133–42. doi: 10.1021/acscentsci.5c01046 (PMC12670282; doi:10.1021/acscentsci.5c01046)
Supplement: Supplementary file 3 [file oc5c01046_si_003.zip › RawData/Comp11-AZI-Click-TDZ/ME-SK-15-2D/15/pdata/1/portf]

#!Portfolio 0.6
1 /dummy
"/v/data/meinsiedler/nmr" "ME-SK-15-2D" 15 1
"/v/data/meinsiedler/nmr" "ME-SK-15-2D" 15 98
"/v/data/meinsiedler/nmr" "ME-SK-15-2D" 15 99
