# Supplementary material for: Hybrid Antibiotics Targeting the Bacterial Ribosome
Source: ACS Cent Sci. 2025 Sep 17;11(11):2133–42. doi: 10.1021/acscentsci.5c01046 (PMC12670282; doi:10.1021/acscentsci.5c01046)
Supplement: Supplementary file 3 [file oc5c01046_si_003.zip › RawData/Comp11-AZI-Click-TDZ/ME-SK-15-2D/15/pdata/98/auditp.txt]

##TITLE= Audit trail, TopSpin 3.6.3
##JCAMPDX= 5.01
##ORIGIN= Bruker BioSpin GmbH
##OWNER= icon
$$ /v/data/meinsiedler/nmr/ME-SK-15-2D/15/pdata/98/auditp.txt
##AUDIT TRAIL=  $$ (NUMBER, WHEN, WHO, WHERE, PROCESS, VERSION, WHAT)
(   1,<2025-04-20 00:35:58.954 -0700>,<icon>,<rsav600mb>,<mvrow>,<TopSpin 3.6.3>,
      <rhpp from
       1 15 "ME-SK-15-2D" "/v/data/meinsiedler/nmr"
       data hash MD5: 2K
       BF 0B 68 D2 A0 2C 47 63 27 24 F2 49 4E DE 43 6E>)
##END=

$$ hash MD5
$$ 63 F2 BF 8A 08 D7 51 06 CB D2 EE FD 7F 57 7C 68
