# Supplementary material for: Hybrid Antibiotics Targeting the Bacterial Ribosome
Source: ACS Cent Sci. 2025 Sep 17;11(11):2133–42. doi: 10.1021/acscentsci.5c01046 (PMC12670282; doi:10.1021/acscentsci.5c01046)
Supplement: Supplementary file 3 [file oc5c01046_si_003.zip › RawData/Comp11-AZI-Click-TDZ/ME-SK-15-2D/15/pdata/99/auditp.txt]

##TITLE= Audit trail, TopSpin 3.6.3
##JCAMPDX= 5.01
##ORIGIN= Bruker BioSpin GmbH
##OWNER= icon
$$ /v/data/meinsiedler/nmr/ME-SK-15-2D/15/pdata/99/auditp.txt
##AUDIT TRAIL=  $$ (NUMBER, WHEN, WHO, WHERE, PROCESS, VERSION, WHAT)
(   1,<2025-04-20 00:35:59.779 -0700>,<icon>,<rsav600mb>,<mvrow>,<TopSpin 3.6.3>,
      <rvpp from
       1 15 "ME-SK-15-2D" "/v/data/meinsiedler/nmr"
       data hash MD5: 1K
       70 E7 C2 EB F0 C7 D5 D8 8F 93 66 0A 56 B5 92 9A>)
##END=

$$ hash MD5
$$ 0E 66 FF 98 E8 6A 46 DA 2C 83 F6 71 E0 41 F4 45
