# Supplementary material for: Hybrid Antibiotics Targeting the Bacterial Ribosome
Source: ACS Cent Sci. 2025 Sep 17;11(11):2133–42. doi: 10.1021/acscentsci.5c01046 (PMC12670282; doi:10.1021/acscentsci.5c01046)
Supplement: Supplementary file 3 [file oc5c01046_si_003.zip › RawData/Comp11-AZI-Click-TDZ/ME-SK-15-2D/15/pdata/99/parm.txt]

Current Data Parameters
NAME        ME-SK-15-2D              
EXPNO                15              
PROCNO               99              

F2 - Acquisition Parameters
Date_          20250420              
Time               0.35 h            
INSTRUM           spect              
PROBHD   Z167963_0008 (              
PULPROG    hmbcetgpl3nd              
TD                 2048              
SOLVENT           CDCl3              
NS                   32              
DS                   16              
SWH            7211.539 Hz           
FIDRES         7.042518 Hz           
AQ            0.1419947 sec          
RG               191.78              
DW               69.333 usec         
DE                10.00 usec         
TE                295.0 K            
CNST6       120.0000000              
CNST7       170.0000000              
CNST13        8.0000000              
D0           0.00000300 sec          
D1           1.00000000 sec          
D6           0.06250000 sec          
D16          0.00020000 sec          
IN0          0.00001330 sec          
SPARSELI              0              
TDav                  1              
SFO1        600.3030007 MHz          
NUC1                 1H              
P1                 9.50 usec         
P2                19.00 usec         
PLW1        19.73600006 W            
SFO2        150.9621546 MHz          
NUC2                13C              
P3                11.00 usec         
P24             2000.00 usec         
PLW2        22.90600014 W            
SPNAM[7]    Crp60comp.4              
SPOAL7            0.500              
SPOFFS7               0 Hz           
SPW7         4.23470020 W            
GPNAM[1]     SMSQ10.100              
GPZ1              80.00 %            
GPNAM[3]     SMSQ10.100              
GPZ3              14.00 %            
GPNAM[4]     SMSQ10.100              
GPZ4              -8.00 %            
GPNAM[5]     SMSQ10.100              
GPZ5              -4.00 %            
GPNAM[6]     SMSQ10.100              
GPZ6              -2.00 %            
P16             1000.00 usec         

F1 - Acquisition parameters
TD                   64              
SFO1           150.9622 MHz          
FIDRES      1174.812012 Hz           
SW              249.029 ppm          
FnMODE    Echo-Antiecho              

F2 - Processing parameters
SI                 1024              
SF          150.9455550 MHz          
WDW               QSINE              
SSB                   2              
LB                    0 Hz           
GB                    0              
PC                 4.00              
