# Supplementary material for: Hybrid Antibiotics Targeting the Bacterial Ribosome
Source: ACS Cent Sci. 2025 Sep 17;11(11):2133–42. doi: 10.1021/acscentsci.5c01046 (PMC12670282; doi:10.1021/acscentsci.5c01046)
Supplement: Supplementary file 3 [file oc5c01046_si_003.zip › RawData/Comp11-AZI-Click-TDZ/ME-SK-15-2D/15/pdata/99/used_from]

##TITLE= Parameter file, TopSpin 3.6.3
##JCAMPDX= 5.0
##DATATYPE= Parameter Values
##NPOINTS= 1	$$ modification sequence number
##ORIGIN= Bruker BioSpin GmbH
##OWNER= icon
$$ 2025-04-20 00:35:59.821 -0700  icon@rsav600mb
$$ /v/data/meinsiedler/nmr/ME-SK-15-2D/15/pdata/99/used_from
$$ process /opt/topspin3.6.3/prog/mod/mvrow
##$CUREXP= <column>
##$DATPATH= </v/data/meinsiedler/nmr>
##$DETAILS= <positive projection of all 2048 columns>
##$EXPNO= 15
##$NAME= <ME-SK-15-2D>
##$PROCNO= 1
##$PROCNO2= 1
##END=
